# Supplementary material for: An in-planta comparative study of Plasmopara viticola proteome reveals different infection strategies towards susceptible and Rpv3-mediated resistance hosts
Source: Sci Rep. 2022 Dec 1;12:20794. doi: 10.1038/s41598-022-25164-8 (PMC9715676; doi:10.1038/s41598-022-25164-8)
Supplement: Supplementary file 2 — Supplementary Information 2. [file 41598_2022_25164_MOESM2_ESM.xlsx]

## Sheet: LC-MSMS data
Supplementary Table S1. List of Plasmopara viticola proteins identified using Plasmopara viticola genome database (INRA-PV221 isolate).
												Normalized abundances
Accession	Peptide count	Unique peptides	Confidence score	Anova (p)	q Value	Max fold change	Power	Fractions	Occurrences	Mass	Description	Ri6h 1	Ri6h 2	Ri6h 3	Ri24h 1	Ri24h 2	Ri24h 3	Ri48h 1	Ri48h 4	Ri48h 5	Ri72h 1	Ri72h 2	Ri72h 3	Ri120h 1	Ri120h 2	Ri120h 3	Ti6h 1	Ti6h 2	Ti6h 3	Ti24h 1	Ti24h 2	Ti24h 3	Ti48h 1	Ti48h 2	Ti48h 3	Ti72h 1	Ti72h 2	Ti72h 3	Ti120h 1	Ti120h 2	Ti120h 3	Anova p-value <= 0.05	Max fold change >= 2	Max fold change >= 1.5	At least one unique sequence per protein	At least 2 sequences per protein
PVIT_0007422.T1	13	1	55.99	0.0743355	0.000494104	Infinity	0.864254	1	1	70495	PVIT-0007422.T1	0	0	0	0	0	0	0	0	0	0	0	0	0	0	0	10.0909	0.818344	5.45462	19.2067	9.81651	0.42627	0	0	0	0	0	0	0	0	0		x	x	x	x
PVIT_0015492.T1	30	2	116.3	0.00151347	1.46157e-05	Infinity	0.99285	1	1	190430	PVIT-0015492.T1	13.9323	24.7791	1.22715	0	0	0	45.4268	21.8761	68.9774	0	0	0	0	0	0	0	0	0	0	0	0	0	0	0	0	0	0	0	0	0	x	x	x	x	x
PVIT_0014058.T1	51	4	293.14	8.10134e-05	1.05006e-06	1029.76	0.999622	1	1	278678	PVIT-0014058.T1	0	0	0	0	0	0	0	0	0	155.943	2131.87	792.082	0	0	0	0	0	0	0	0	0	0	0	0	0	0	0	0	0	0	x	x	x	x	x
PVIT_0009549.T1	30	1	165.03	0.0634844	0.000426419	Infinity	0.87735	1	1	178107	PVIT-0009549.T1	0	0	0	0	0	0	0	0	0	0.031834	493.141	282.146	1.33141	0.236051	0.172824	0	0	0	0	0	0	0.000239683	0.100048	0.0853018	358.701	183.215	7.73013	0	0	0		x	x	x	x
PVIT_0002990.T1	24	1	96.41	0.0351344	0.000248257	Infinity	0.917119	1 2	2	62624	PVIT-0002990.T1	0	0	0	321.868	437.674	379.771	0	0	0	132.271	343.062	97.1829	29.5027	65.2036	119.39	0	0	0	0	0	0	0	0	0	0	0	0	0	0	0	x	x	x	x	x
PVIT_0002706.T1	43	2	218.42	0.00134777	1.31843e-05	Infinity	0.993553	1 2	2	152841	PVIT-0002706.T1	0	0	0	0.391998	0.0537997	0.222899	0	0	0	0	0	0	3.19556	4.76812	1.623	0	0	0	0	0	0	0	0	0	0	0	0	10.4586	5.35464	40.2198	x	x	x	x	x
PVIT_0008562.T1	30	1	153.09	7.48884e-07	1.64346e-08	Infinity	0.999999	2	1	154338	PVIT-0008562.T1	0	0	0	0	0	0	0	0	0	0	0	0	0	0	0	0	0	0	0	0	0	0	0	0	2.95535	1.67453	0.393713	1.76653	1.36228	29.4349	x	x	x	x	x
PVIT_0002749.T1	37	1	163.7	0.0664966	0.00044521	Infinity	0.873623	1	1	260618	PVIT-0002749.T1	0	0	0	0	0	0	20.9869	11.2757	30.698	0	0	0	0	0	0	0	0	0	0	0	0	74.1328	38.808	3.48309	0	0	0	0	0	0		x	x	x	x
PVIT_0016193.T1	36	1	190.69	0.055697	0.000380583	177.191	0.887355	2	1	121527	PVIT-0016193.T1	0	0	0	0	0	0	0	0	0	0	0	0	0	0	0	5191.02	14.1617	683.245	0	0	0	0	0	0	0	0	0	0	0	0		x	x	x	x
PVIT_0010364.T1	25	1	114.88	0.0921257	0.000602221	Infinity	0.844471	1 2	2	66795	PVIT-0010364.T1	0	0	0	0	0	0	1102.29	613.092	1591.49	0	0	0	0	0	0	0	0	0	0	0	0	38.6473	48.5186	439.909	0	0	0	0	0	0		x	x	x	x
PVIT_0007199.T1	9	1	60.73	8.13427e-12	5.67033e-13	Infinity	1	2	1	42351	PVIT-0007199.T1	0	0	0	0	0	0	0	0	0	0	0	0	0	0	0	38.8051	38.8317	38.8583	0	0	0	0	0	0	0	0	0	0	0	0	x	x	x	x	x
PVIT_0009614.T1	16	1	77.32	0.26661	0.0016262	Infinity	0.702452	1;2	2	42726	PVIT-0009614.T1	0	0	0	0	0	0	0	0	0	0	0	0	8.80079	7.55806	10.0435	0	0	0	0	0	0	0	0	0	0	0	0	0	0	0		x	x	x	x
PVIT_0000873.T1	21	1	75.31	1.31477e-06	2.71306e-08	Infinity	0.999998	2	1	47214	PVIT-0000873.T1	0	0	0	0	0	0	0	0	0	20.7097	94.4946	0.70524	0	0	0	0	0	0	0	0	0	881.788	333.921	92.3345	0	0	0	0	0	0	x	x	x	x	x
PVIT_0010582.T1	17	1	66.29	0.0466466	0.000323538	Infinity	0.899765	1	1	116541	PVIT-0010582.T1	0	0	0	0	0	0	0	0	0	2939.03	2990.45	2887.62	0	0	0	0	0	0	0	0	0	0	0	0	0	0	0	0	0	0	x	x	x	x	x
PVIT_0009287.T1	42	2	210.61	9.42831e-06	1.61594e-07	723.918	0.999973	2	1	236138	PVIT-0009287.T1	0	0	0	0	0	0	3.60671	6.86697	10.1272	0	0	0	0	0	0	0	0	0	0	0	0	0	0	0	0	0	0	0	0	0	x	x	x	x	x
PVIT_0002212.T1	33	1	167.43	0.0178162	0.000133387	30.5298	0.948429	1 2	2	67026	PVIT-0002212.T1	0	0	0	0	0	0	104.954	128.728	262.746	0	0	0	0	0	0	0	0	0	0	0	0	0	0	0	0	0	0	0	0	0	x	x	x	x	x
PVIT_0003574.T1	12	1	69.11	0.000209092	2.47432e-06	105017	0.998942	1	1	25705	PVIT-0003574.T1	0	0	0	19.0159	11.7293	1.24503	0	0	0	0	0	0	0	0	0	0	0	0	0	0	0	0	0	0	0	0	0	0	0	0	x	x	x	x	x
PVIT_0007486.T1	43	1	193.91	1.68589e-09	6.95778e-11	Infinity	1	2	1	82317	PVIT-0007486.T1	0	0	0	0	0	0	0	0	0	0	0	0	0	0	0	0	0	0	0	0	0	44.4306	13.0933	20.8261	0	0	0	0	0	0	x	x	x	x	x
PVIT_0014257.T1	25	1	136.84	0.108933	0.000702674	Infinity	0.827284	1 2	2	72791	PVIT-0014257.T1	0	0	0	0	0	0	455.85	562.494	349.207	0	0	0	0	0	0	0	0	0	0	0	0	0	0	0	0	0	0	0	0	0		x	x	x	x
PVIT_0017177.T1	12	1	71.3	0.0164545	0.00012479	Infinity	0.951305	2	1	38486	PVIT-0017177.T1	0	0	0	48.8225	55.2115	0.771406	0	0	0	13.4082	50.7938	13.5198	23.2442	15.3271	13.5896	0	0	0	0	0	0	0	0	0	0	0	0	0	0	0	x	x	x	x	x
PVIT_0017795.T1	6	1	53.27	0.011902	9.27501e-05	Infinity	0.961613	1	1	54605	PVIT-0017795.T1	0	0	0	0	0	0	28.7495	23.5457	33.9533	0	0	0	0	0	0	0	0	0	0	0	0	95.1662	56.6809	29.077	0	0	0	44.8855	5.04995	51.8437	x	x	x	x	x
PVIT_0008845.T1	20	1	82.13	0.634663	0.00372176	Infinity	0.49067	1	1	135092	PVIT-0008845.T1	0	0	0	0	0	0	142.566	131.275	153.858	0	0	0	0	0	0	1.06736	35.0974	18.0824	0	0	0	0	0	0	0	0	0	0	0	0		x	x	x	x
PVIT_0006991.T1	9	1	92.6	1.7456e-12	1.49283e-13	Infinity	1	2	1	37202	PVIT-0006991.T1	0	0	0	0	0	0	0	0	0	3.92319	0.994194	2.45869	5.86513	2.38377	4.12445	0	0	0	0	0	0	0	0	0	0	0	0	0	0	0	x	x	x	x	x
PVIT_0006906.T1	9	1	55.3	5.72652e-05	7.76204e-07	Infinity	0.999745	1	1	83034	PVIT-0006906.T1	0	0	0	0	0	0	4.03317	3.04987	40.0146	0	0	0	0	0	0	0	0	0	0	0	0	3080.46	465.9	1011.33	0	0	0	0	0	0	x	x	x	x	x
PVIT_0010523.T1	10	1	43.26	0.00106337	1.0615e-05	3635.71	0.994799	2	1	35819	PVIT-0010523.T1	0	0	0	0	0	0	933.207	50.5902	491.899	0	0	0	0	0	0	0	0	0	0	0	0	0	0	0	0	0	0	0	0	0	x	x	x	x	x
PVIT_0002769.T1	48	1	166.66	0.683664	0.00399666	Infinity	0.463576	2	1	145080	PVIT-0002769.T1	0	0	0	0.67699	9.4313	5.05414	0.00378081	0.00262999	0.00147917	0	0	0	0	0	0	0	0	0	0	0	0	0	0	0	0	0	0	0	0	0		x	x	x	x
PVIT_0022944.T1	9	1	45.58	0.208633	0.00129252	Infinity	0.743166	1;2	2	20820	PVIT-0022944.T1	0	0	0	19.874	0.983331	10.4287	0	0	0	0	0	0	0	0	0	0	0	0	0	0	0	0	0	0	0	0	0	0	0	0		x	x	x	x
PVIT_0006590.T1	14	1	56.4	2.98073e-05	4.39188e-07	Infinity	0.999883	2	1	48279	PVIT-0006590.T1	0	0	0	0	0	0	0	0	0	0	0	0	0	0	0	0	0	0	0	0	0	0	0	0	36.2335	11.1173	124.178	7.40644	12.8573	1.95555	x	x	x	x	x
PVIT_0006099.T1	8	1	49.63	6.26626e-08	1.76706e-09	Infinity	1	1	1	89588	PVIT-0006099.T1	0	0	0	48.1825	897.993	473.088	750.443	177.879	1323.01	0	0	0	0	0	0	0	0	0	0	0	0	0	0	0	0	0	0	0	0	0	x	x	x	x	x
PVIT_0004710.T1	16	1	73.87	0.0112181	8.80401e-05	Infinity	0.963272	2	1	37882	PVIT-0004710.T1	0	0	0	0	0	0	80.9043	97.828	63.9805	0	0	0	0	0	0	0	0	0	0	0	0	0	0	0	0	0	0	0	0	0	x	x	x	x	x
PVIT_0019115.T1	13	1	39.89	6.58391e-09	2.29479e-10	Infinity	1	2	1	46647	PVIT-0019115.T1	0	0	0	0	0	0	0	0	0	0	0	0	0.0112024	1.55025	0.000853255	0	0	0	0	0	0	0	0	0	0	0	0	0	0	0	x	x	x	x	x
PVIT_0003361.T1	19	2	105.47	1.18838e-08	3.97504e-10	Infinity	1	2	1	64016	PVIT-0003361.T1	0	0	0	0	0	0	0	0	0	0	0	0	0	0	0	0	0	0	0	0	0	0	0	0	0	0	0	1.54739	1.68006	1.81272	x	x	x	x	x
PVIT_0005978.T1	5	1	24.77	0.0215511	0.000159763	Infinity	0.940931	1	1	43204	PVIT-0005978.T1	0	0	0	0	0	0	396.31	511.56	281.061	0	0	0	0	0	0	0	0	0	0	0	0	0	0	0	0	0	0	0	0	0	x	x	x	x	x
PVIT_0021267.T1	9	1	41.96	0.00595852	4.97767e-05	Infinity	0.977427	1	1	47906	PVIT-0021267.T1	0	0	0	44.31	16.5162	72.1038	46.0207	43.8593	48.182	0	0	0	0	0	0	0	0	0	0	0	0	0	0	0	0	0	0	0	0	0	x	x	x	x	x
PVIT_0012402.T1	32	1	131.96	0.0686761	0.000459061	Infinity	0.870972	1 2	2	135645	PVIT-0012402.T1	0	0	0	21.1354	4.03451	38.2363	0	0	0	0	0	0	2.31801	6.83978	12.33	0	0	0	0	0	0	0	0	0	0	0	0	0	0	0		x	x	x	x
PVIT_0009071.T1	11	1	43.78	0.000193766	2.32277e-06	Infinity	0.999023	1	1	57588	PVIT-0009071.T1	0	0	0	16.697	37.7199	27.2084	35.4175	32.1346	185.578	0	0	0	0	0	0	0	0	0	0	0	0	0	0	0	0	0	0	0	0	0	x	x	x	x	x
PVIT_0008870.T1	21	2	272.93	0.000417437	4.55632e-06	Infinity	0.997863	2	1	47817	PVIT-0008870.T1	0	0	0	0	0	0	0	0	0	0	0	0	2.95003	1.82491	4.07516	0	0	0	0	0	0	0	0	0	0	0	0	0	0	0	x	x	x	x	x
PVIT_0007071.T1	39	1	192.61	0.000319303	3.63838e-06	Infinity	0.998365	1 2	2	88336	PVIT-0007071.T1	0	0	0	0	0	0	0	0	0	0	0	0	0	0	0	0	0	0	0	0	0	3.38394	16.36	9.87196	2.30056	3.6514	11.3903	0	0	0	x	x	x	x	x
PVIT_0000528.T1	12	1	51.86	0.000301608	3.46531e-06	Infinity	0.998457	2	1	23239	PVIT-0000528.T1	0	0	0	0	0	0	0	0	0	0	0	0	0	0	0	0	0	0	0	0	0	0	0	0	24.4	42.4618	6.33817	0	0	0	x	x	x	x	x
PVIT_0013762.T1	15	1	77.65	0.230557	0.00141671	Infinity	0.727274	2	1	84219	PVIT-0013762.T1	37.1428	18.6509	0.159016	0	0	0	0	0	0	0	0	0	0	0	0	0	0	0	0	0	0	0	0	0	0	0	0	0	0	0		x	x	x	x
PVIT_0014719.T1	12	1	72.83	0	0	Infinity	1	2	1	47993	PVIT-0014719.T1	0	0	0	0	0	0	0	0	0	0	0	0	0	0	0	224.342	502.738	188.524	0	0	0	0	0	0	0	0	0	0	0	0	x	x	x	x	x
PVIT_0015328.T1	25	2	88.67	0.295286	0.00178666	16803.8	0.683666	2	1	138554	PVIT-0015328.T1	0	0	0	0	0	0	0	0	0	0	0	0	0	0	0	0	0	0	0	0	0	0.100691	3.3478	3.99626	0	0	0	0	0	0		x	x	x	x
PVIT_0003600.T1	22	2	104.33	0.00859662	6.94375e-05	Infinity	0.969976	2	1	46177	PVIT-0003600.T1	0.403843	1.15627	1.9087	8.03304	3.58698	5.81001	3.53933	5.5813	7.62328	1.5376	24.3179	1.12218	0.916964	0.527121	0.803487	0	0	0	0	0	0	0	0	0	0	0	0	0	0	0	x	x	x	x	x
PVIT_0014693.T1	7	1	38.76	0.0133448	0.000103361	Infinity	0.958216	2	1	16835	PVIT-0014693.T1	0	0	0	0	0	0	0	0	0	0	0	0	0	0	0	0	0	0	0	0	0	0	0	0	177.452	26.3158	200.175	0	0	0	x	x	x	x	x
PVIT_0017585.T1	25	3	124.96	0.143893	0.000911876	Infinity	0.794949	2	1	85339	PVIT-0017585.T1	0	0	0	8.88834	213.597	111.243	0	0	0	6.84504	27.1927	0.870836	3.03438	2.7796	2.90699	0	0	0	0	0	0	0	0	0	0	0	0	0	0	0		x	x	x	x
PVIT_0021074.T1	20	2	118.82	4.80211e-06	8.73583e-08	11416.1	0.999989	2	1	72603	PVIT-0021074.T1	0	0	0	0	0	0	1.85791	10.1463	11.711	0.0240742	0.27571	0.199558	0	0	0	0	0	0	0	0	0	0	0	0	0	0	0	0	0	0	x	x	x	x	x
PVIT_0001451.T1	5	1	37.09	1.26553e-07	3.24614e-09	Infinity	1	2	1	42169	PVIT-0001451.T1	0	0	0	0	0	0	0	0	0	0	0	0	0	0	0	0	0	0	0	0	0	0.0105815	4.00472	6.60865	0	0	0	0	0	0	x	x	x	x	x
PVIT_0006190.T1	16	1	54.61	0.000364098	4.05499e-06	Infinity	0.998135	2	1	68346	PVIT-0006190.T1	0	0	0	0	0	0	2.41945	3.66178	1.17711	0	0	0	0	0	0	0	0	0	0	0	0	0	0	0	0	0	0	0	0	0	x	x	x	x	x
PVIT_0006424.T1	14	1	63.94	4.49288e-05	6.28502e-07	Infinity	0.999808	2	1	47290	PVIT-0006424.T1	0	0	0	0	0	0	0	0	0	0	0	0	0	0	0	0	0	0	0	0	0	2.4285	2.06498	2.24674	0	0	0	3.53651	3.36064	3.44857	x	x	x	x	x
PVIT_0025443.T1	29	1	139.89	4.79123e-09	1.72805e-10	Infinity	1	2	1	67239	PVIT-0025443.T1	0	0	0	0	0	0	0	0	0	3.007	0.776658	5.23734	2.86472	0.14039	0.258112	0	0	0	4.72053	8.26873	1.17233	0	0	0	215.165	215.743	321.41	31.55	17.947	12.5756	x	x	x	x	x
PVIT_0019352.T1	25	1	72.22	0.000156171	1.91358e-06	Infinity	0.999223	2	1	119491	PVIT-0019352.T1	0	0	0	0	0	0	0	0	0	0	0	0	0	0	0	0	0	0	0	0	0	0	0	0	0	0	0	4.22094	14.5441	24.8673	x	x	x	x	x
PVIT_0010278.T1	13	1	50.23	0.00425683	3.68987e-05	2249.63	0.982765	2	1	58142	PVIT-0010278.T1	0	0	0	0	0	0	0	0	0	0	0	0	0	0	0	0	0	0	0	0	0	199.443	163.67	160.236	0	0	0	34.692	34.2525	61.9211	x	x	x	x	x
PVIT_0001621.T1	34	1	123.33	0.000334437	3.8056e-06	Infinity	0.998287	2	1	93933	PVIT-0001621.T1	0	0	0	224.291	26.7768	125.534	419.251	235.326	51.4006	39.632	191.434	50.2458	69.5508	92.2613	174.632	0	0	0	0	0	0	870.3	198.689	415.407	0	0	0	0	0	0	x	x	x	x	x
PVIT_0020117.T1	27	2	138.61	0.273341	0.00166236	114858	0.697974	1 2	2	59345	PVIT-0020117.T1	0	0	0	0	0	0	0	0	0	0	0	0	5.77588	4.66461	10.7316	0	0	0	0	0	0	0	0	0	0	0	0	0	0	0		x	x	x	x
PVIT_0020186.T1	20	1	79.82	0.000337183	3.8316e-06	Infinity	0.998273	2	1	65084	PVIT-0020186.T1	0	0	0	0	0	0	0	0	0	0	0	0	0	0	0	0	0	0	12.4145	16.9363	7.89265	15.1494	0.960531	29.3383	0	0	0	0	0	0	x	x	x	x	x
PVIT_0009165.T1	19	1	54.85	3.47779e-08	1.06065e-09	Infinity	1	2	1	46683	PVIT-0009165.T1	0	0	0	0	0	0	0	0	0	0	0	0	0	0	0	0.730853	2.02504	3.31923	0	0	0	0	0	0	0	0	0	106.538	64.1883	48.9208	x	x	x	x	x
PVIT_0001218.T1	16	2	81.01	1.98774e-12	1.66557e-13	Infinity	1	1	1	62303	PVIT-0001218.T1	0	0	0	0.00660207	0.321906	0.164254	3.59553	0.897613	43.4953	0	0	0	1.19119	0.0330682	2.3493	0	0	0	0	0	0	0	0	0	0	0	0	0	0	0	x	x	x	x	x
PVIT_0016980.T1	38	2	108.92	1.55431e-14	2.34429e-15	3799.23	1	2	1	125625	PVIT-0016980.T1	0	0	0	0	0	0	0	0	0	0	0	0	0	0	0	0	0	0	0	0	0	63.4281	89.4961	80.2918	0	0	0	0	0	0	x	x	x	x	x
PVIT_0001658.T1	53	1	195.76	0.000846713	8.6816e-06	Infinity	0.995786	2	1	191835	PVIT-0001658.T1	0	0	0	0	0	0	0	0	0	0	0	0	0	0	0	14.3058	13.4879	2.40045	0	0	0	0	0	0	0	0	0	0	0	0	x	x	x	x	x
PVIT_0008810.T1	32	4	122.77	0.000118499	1.48939e-06	Infinity	0.999423	1	1	266419	PVIT-0008810.T1	0	0	0	0	0	0	7.4362	630.308	1048.72	0	0	0	0	0	0	0	0	0	0	0	0	0	0	0	0	0	0	0	0	0	x	x	x	x	x
PVIT_0014163.T1	26	1	109.97	8.46949e-05	1.09389e-06	Infinity	0.999602	2	1	106020	PVIT-0014163.T1	0	0	0	0	0	0	0	0	0	0	0	0	0	0	0	0	0	0	0	0	0	0	0	0	37.5844	13.0294	9.54448	0	0	0	x	x	x	x	x
PVIT_0006247.T1	8	1	45.81	1.0103e-05	1.71739e-07	Infinity	0.99997	2	1	17464	PVIT-0006247.T1	0	0	0	0	0	0	0	0	0	0	0	0	0	0	0	0	0	0	3.83417	12.5013	13.6881	0.269829	0.768496	0.519162	0	0	0	0	0	0	x	x	x	x	x
PVIT_0006050.T1	17	1	77.02	3.46248e-09	1.29381e-10	Infinity	1	2	1	27416	PVIT-0006050.T1	0	0	0	0	0	0	0	0	0	0	0	0	0	0	0	1575.21	208.891	1471.47	0	0	0	0	0	0	0	0	0	0	0	0	x	x	x	x	x
PVIT_0000703.T1	16	1	81.32	0.182099	0.00113748	Infinity	0.763393	1	1	109638	PVIT-0000703.T1	0	0	0	0	0	0	0	0	0	0	0	0	0	0	0	0	0	0	36.215	293.366	550.517	0	0	0	0	0	0	0	0	0		x	x	x	x
PVIT_0004400.T1	26	2	93.04	1.12542e-06	2.36126e-08	Infinity	0.999999	2	1	130627	PVIT-0004400.T1	0	0	0	0	0	0	0	0	0	1.05764	0.305495	1.80979	0	0	0	189.64	401.623	51.3311	0	0	0	0	0	0	0	0	0	0	0	0	x	x	x	x	x
PVIT_0007444.T1	26	2	93.49	3.96635e-08	1.18354e-09	Infinity	1	2	1	49494	PVIT-0007444.T1	0	0	0	0	0	0	0	0	0	0	0	0	120.376	192.417	356.739	0	0	0	0	0	0	0	0	0	0	0	0	0	0	0	x	x	x	x	x
PVIT_0005792.T1	25	1	86.1	0.0117497	9.17783e-05	196.571	0.961979	2	1	55071	PVIT-0005792.T1	0	0	0	0	0	0	0	0	0	0	0	0	124.128	154.178	168.687	0	0	0	0	0	0	0	0	0	0	0	0	0	0	0	x	x	x	x	x
PVIT_0008744.T1	33	1	143.01	1.98774e-12	1.66557e-13	Infinity	1	2	1	90620	PVIT-0008744.T1	0	0	0	0	0	0	0	0	0	0	0	0	0	0	0	1.37801	2.67282	3.96762	0	0	0	0	0	0	0	0	0	0	0	0	x	x	x	x	x
PVIT_0009301.T1	19	1	69.29	1.35339e-05	2.22314e-07	Infinity	0.999956	2	1	53318	PVIT-0009301.T1	0	0	0	0	0	0	0	0	0	0	0	0	158.455	19.5465	3.25118	134.014	70.0066	30.389	0	0	0	0	0	0	0	0	0	0	0	0	x	x	x	x	x
PVIT_0014066.T1	2	1	25.74	0.000278082	3.21281e-06	Infinity	0.998579	2	1	17574	PVIT-0014066.T1	0	0	0	0	0	0	0	0	0	0	0	0	0	0	0	1.70689	0.853552	0.000214476	0	0	0	7.41091	8.48147	6.34035	0	0	0	0	0	0	x	x	x	x	x
PVIT_0006925.T1	14	1	72.77	0.00378741	3.31414e-05	Infinity	0.984335	2	1	40275	PVIT-0006925.T1	178.541	238.448	298.355	0.068068	46.7234	23.3957	0	0	0	0	0	0	1.05743	3.08922	5.12101	0	0	0	0	0	0	0	0	0	0	0	0	0	0	0	x	x	x	x	x
PVIT_0001170.T1	29	1	170.76	0.000416699	4.55632e-06	Infinity	0.997867	2	1	88674	PVIT-0001170.T1	16.4958	322.673	628.851	0	0	0	0	0	0	0	0	0	0	0	0	0	0	0	0	0	0	0	0	0	0	0	0	0	0	0	x	x	x	x	x
PVIT_0001303.T1	23	1	92.62	0.00139852	1.36325e-05	Infinity	0.993336	2	1	121343	PVIT-0001303.T1	0	0	0	5.15937	347.825	176.492	0	0	0	18.5364	59.7932	6.83678	0	0	0	0	0	0	0	0	0	12.0429	11.8988	24.5858	0	0	0	0	0	0	x	x	x	x	x
PVIT_0005497.T1	28	4	148	0.0991312	0.000643956	55.6647	0.837151	1 2	2	51647	PVIT-0005497.T1	0	0	0	0	0	0	5.15834	2.65014	2.11102	0	0	0	0	0	0	0	0	0	0	0	0	0	0	0	0	0	0	0	0	0		x	x	x	x
PVIT_0009456.T1	41	4	178.88	3.99158e-05	5.65046e-07	2925.48	0.999833	1 2	2	202439	PVIT-0009456.T1	0	0	0	0	0	0	0	0	0	0	0	0	11.7187	7.5503	3.38194	0	0	0	0	0	0	0	0	0	0	0	0	0	0	0	x	x	x	x	x
PVIT_0005933.T1	21	1	101.6	4.32923e-07	1.00035e-08	Infinity	1	2	1	91852	PVIT-0005933.T1	0	0	0	0	0	0	2.89671	22.6011	27.5565	28.5524	12.926	30.7785	0	0	0	0	0	0	0	0	0	29.8315	198.88	30.0601	0	0	0	33.7433	4.35565	3.33903	x	x	x	x	x
PVIT_0009644.T1	23	1	140.89	0.00146413	1.42053e-05	Infinity	0.993057	1	1	189470	PVIT-0009644.T1	0	0	0	0	0	0	0	0	0	0	0	0	0	0	0	0.376863	4.20987	2.29336	0	0	0	0	0	0	0	0	0	6.17563	8.8531	43.0222	x	x	x	x	x
PVIT_0005283.T1	9	1	51.5	6.60182e-06	1.17018e-07	629.838	0.999983	1	1	42278	PVIT-0005283.T1	0	0	0	0	0	0	29.4111	3114.92	2547.18	0	0	0	0	0	0	0	0	0	0	0	0	0	0	0	0	0	0	0	0	0	x	x	x	x	x
PVIT_0017293.T1	15	1	60.71	1.98217e-06	3.96214e-08	Infinity	0.999997	1;2	2	50148	PVIT-0017293.T1	0	0	0	0	0	0	0	0	0	14.8919	6.59113	23.1927	0	0	0	0	0	0	0	0	0	0	0	0	0	0	0	0	0	0	x	x	x	x	x
PVIT_0018065.T1	9	1	44.12	0.0891685	0.000584733	Infinity	0.847635	1	1	64166	PVIT-0018065.T1	0	0	0	0	0	0	351.754	82.2776	621.23	0	0	0	0	0	0	0	0	0	0	0	0	0	0	0	0	0	0	0	0	0		x	x	x	x
PVIT_0014456.T1	19	1	88.74	0.00119061	1.17439e-05	Infinity	0.994235	1	1	149157	PVIT-0014456.T1	0	0	0	0	0	0	0	0	0	0	0	0	0	0	0	0	0	0	0	0	0	3001.21	1503.4	2508.45	0	0	0	0	0	0	x	x	x	x	x
PVIT_0008910.T1	32	1	132.82	0.0027078	2.46838e-05	73670.1	0.988159	2	1	78490	PVIT-0008910.T1	0	0	0	0	0	0	0	0	0	0	0	0	0	0	0	17.5293	22.3802	27.2311	0	0	0	0	0	0	0	0	0	0	0	0	x	x	x	x	x
PVIT_0008766.T1	15	1	54.9	1.70066e-05	2.68206e-07	384.814	0.999942	1	1	135327	PVIT-0008766.T1	0	0	0	0	0	0	0	0	0	0	0	0	0	0	0	7.79851	192.879	32.8701	0	0	0	0	0	0	0	0	0	0	0	0	x	x	x	x	x
PVIT_0001284.T1	49	2	215.73	0.0349774	0.000247358	Infinity	0.917371	2	1	168415	PVIT-0001284.T1	0	0	0	133.083	95.3242	114.204	0	0	0	0	0	0	32.8268	47.2747	50.7773	0	0	0	0	0	0	221.582	56.8012	141.866	0	0	0	182.318	7.40704	5.59854	x	x	x	x	x
PVIT_0007396.T1	38	2	182.05	3.95016e-05	5.60138e-07	553.508	0.999835	1 2	2	92918	PVIT-0007396.T1	0	0	0	0	0	0	0	0	0	0	0	0	0	0	0	0	0	0	0	0	0	11.163	0.179804	0.473669	0	0	0	0	0	0	x	x	x	x	x
PVIT_0002566.T1	7	1	38.5	0.165213	0.00104142	224.432	0.77694	1	1	67045	PVIT-0002566.T1	0	0	0	0	0	0	0	0	0	0	0	0	27.5687	32.8182	58.106	0	0	0	0	0	0	0	0	0	0	0	0	0	0	0		x	x	x	x
PVIT_0001582.T1	37	2	115.77	6.11303e-07	1.35952e-08	Infinity	1	2	1	127396	PVIT-0001582.T1	0	0	0	47.8142	333.643	190.729	0	0	0	0	0	0	0	0	0	0	0	0	0	0	0	0	0	0	0	0	0	0	0	0	x	x	x	x	x
PVIT_0012404.T1	27	2	90.28	7.32747e-15	1.21568e-15	Infinity	1	2	1	72089	PVIT-0012404.T1	117.429	21.6938	127.735	0	0	0	0	0	0	0	0	0	0	0	0	0	0	0	0	0	0	0	0	0	0	0	0	0	0	0	x	x	x	x	x
PVIT_0001520.T1	17	2	65.94	0.00999002	7.9151e-05	149.866	0.96634	1	1	59625	PVIT-0001520.T1	0	0	0	153.625	21.7465	2.65408	0	0	0	41.7711	6.11744	77.4247	0	0	0	0	0	0	0	0	0	0	0	0	0	0	0	0	0	0	x	x	x	x	x
PVIT_0006180.T1	22	1	82.1	0.0871225	0.000571768	Infinity	0.849851	1	1	189768	PVIT-0006180.T1	0	0	0	0	0	0	1.54421	2.7708	0.317614	0	0	0	0	0	0	1.42787	2.27844	1.85316	0	0	0	0	0	0	0	0	0	0	0	0		x	x	x	x
PVIT_0009187.T1	40	1	163.14	0.000413564	4.53193e-06	Infinity	0.997883	2	1	179637	PVIT-0009187.T1	0	0	0	0	0	0	0	0	0	0	0	0	0	0	0	0	0	0	0	0	0	0	0	0	0	0	0	8.98127	15.2515	21.5217	x	x	x	x	x
PVIT_0000719.T1	11	2	52.62	4.3647e-07	1.00575e-08	Infinity	1	1	1	64412	PVIT-0000719.T1	0	0	0	165.763	0.869012	83.3158	0	0	0	0	0	0	0	0	0	0	0	0	0	0	0	0	0	0	0	0	0	0	0	0	x	x	x	x	x
PVIT_0005919.T1	26	1	137.99	0.00194019	1.82272e-05	Infinity	0.991104	2	1	74483	PVIT-0005919.T1	0	0	0	0	0	0	0	0	0	0	0	0	6.86065	5.82679	6.34372	0	0	0	0	0	0	0	0	0	10.1042	7.43317	4.76212	2.36211	2.91513	3.46814	x	x	x	x	x
PVIT_0012088.T1	9	1	40.2	1.21009e-08	4.00138e-10	Infinity	1	1	1	43824	PVIT-0012088.T1	0	0	0	0	0	0	0	0	0	0	0	0	0	0	0	4792.36	12167.4	48584.1	0	0	0	0	0	0	0	0	0	0	0	0	x	x	x	x	x
PVIT_0010519.T1	9	1	78.34	0.000227494	2.68062e-06	Infinity	0.998845	1;2	2	45792	PVIT-0010519.T1	0	0	0	473.95	47.3512	260.65	0	0	0	0	0	0	0	0	0	0	0	0	0	0	0	0	0	0	0	0	0	0	0	0	x	x	x	x	x
PVIT_0011126.T1	9	1	70.79	1.70481e-06	3.43254e-08	1426.26	0.999998	1	1	59274	PVIT-0011126.T1	31.3072	62.051	172.807	0	0	0	0	0	0	53.6235	37.467	21.3106	1.20791	0.317439	2.09839	0	0	0	0	0	0	0	0	0	0	0	0	0	0	0	x	x	x	x	x
PVIT_0009119.T1	11	1	61.54	2.89208e-07	6.9741e-09	Infinity	1	2	1	78449	PVIT-0009119.T1	5.89264	8.31927	10.7459	0	0	0	0	0	0	0	0	0	0.914212	1.73206	0.096364	0	0	0	0	0	0	0	0	0	0	0	0	0	0	0	x	x	x	x	x
PVIT_0007104.T1	31	2	121.83	0.000916339	9.31543e-06	Infinity	0.995465	2	1	56006	PVIT-0007104.T1	0	0	0	0	0	0	0	0	0	0	0	0	0	0	0	0	0	0	0	0	0	1.45463	7.26543	3.30699	0	0	0	0	0	0	x	x	x	x	x
PVIT_0010479.T1	24	1	124.76	0.00358038	3.163e-05	Infinity	0.985044	1	1	102813	PVIT-0010479.T1	0	0	0	0	0	0	0	0	0	0.815425	10.1581	19.5007	0	0	0	0	0	0	0	0	0	0	0	0	0	0	0	0	0	0	x	x	x	x	x
PVIT_0020081.T1	13	2	117.55	0.000348925	3.93805e-06	1981.83	0.998213	2	1	29357	PVIT-0020081.T1	0	0	0	0	0	0	0	0	0	2.24781	1.86738	3.44381	0	0	0	0	0	0	0	0	0	9.32383	14.6906	24.0692	0	0	0	0	0	0	x	x	x	x	x
PVIT_0000833.T1	15	1	63.56	0.00250491	2.30368e-05	Infinity	0.988916	2	1	44020	PVIT-0000833.T1	0	0	0	0	0	0	0	0	0	17.437	10.0904	2.74383	0	0	0	0	0	0	0	0	0	0	0	0	0	0	0	0	0	0	x	x	x	x	x
PVIT_0010115.T1	18	2	120.01	8.87512e-08	2.3597e-09	Infinity	1	2	1	85365	PVIT-0010115.T1	0	0	0	0.0974601	3.84199	4.79729	0	0	0	0	0	0	0	0	0	2.37806	2.321	2.26393	0	0	0	97.6976	431.191	754.755	62.4169	37.6135	15.1707	60.918	52.2684	33.9469	x	x	x	x	x
PVIT_0000913.T1	17	2	49.51	0.00330541	2.94202e-05	Infinity	0.986003	1	1	137840	PVIT-0000913.T1	0	0	0	0	0	0	949.752	952.965	946.54	0	0	0	0	0	0	0	0	0	0	0	0	0	0	0	0	0	0	0	0	0	x	x	x	x	x
PVIT_0005571.T1	8	1	58.86	0.356784	0.00214158	Infinity	0.645561	1	1	59069	PVIT-0005571.T1	0	0	0	0	0	0	0	0	0	108.12	136.731	79.508	0	0	0	0	0	0	0	0	0	0	0	0	0	0	0	0	0	0		x	x	x	x
PVIT_0011238.T1	9	1	30.28	0.000285596	3.28996e-06	Infinity	0.99854	1	1	45321	PVIT-0011238.T1	0	0	0	0	0	0	0	0	0	0	0	0	7.72977	6.57597	5.42218	67.5537	1071.5	2624.25	0	0	0	0	0	0	0	0	0	0	0	0	x	x	x	x	x
PVIT_0007075.T1	65	1	295.77	0.0316334	0.000226412	1.55717e+06	0.922843	1 2	2	109354	PVIT-0007075.T1	0	0	0	152.232	198.154	175.193	0	0	0	0	0	0	28.9838	39.1189	62.5414	0	0	0	0	0	0	0	0	0	0	0	0	0	0	0	x	x	x	x	x
PVIT_0005567.T1	6	1	47.49	0.0797548	0.000527589	Infinity	0.858027	1	1	35003	PVIT-0005567.T1	0	0	0	23.1636	53.4896	38.3266	0	0	0	0	0	0	0	0	0	0	0	0	0	0	0	74.7524	44.3984	14.0444	0	0	0	0	0	0		x	x	x	x
PVIT_0012457.T1	28	1	81.49	0.00254556	2.33331e-05	Infinity	0.988763	2	1	149995	PVIT-0012457.T1	0	0	0	0	0	0	0	0	0	0	0	0	0	0	0	0	0	0	0	0	0	0	0	0	10.6567	2.26887	17.6366	15.4772	13.225	5.3055	x	x	x	x	x
PVIT_0000553.T1	39	1	163.72	0.464873	0.0027545	Infinity	0.583391	1 2	2	84015	PVIT-0000553.T1	0	0	0	0	0	0	4.33068	0.147922	8.51344	0	0	0	0	0	0	0	0	0	0	0	0	0.0375659	2.93143	5.82529	0	0	0	0	0	0		x	x	x	x
PVIT_0010876.T1	61	2	277.04	0.00112298	1.11297e-05	Infinity	0.994533	2	1	209162	PVIT-0010876.T1	6.18561	187.322	368.458	6.10477	1073.04	539.574	0	0	0	43.5959	41.7432	41.2118	327.18	204.436	87.3369	0	0	0	0	0	0	0	0	0	0	0	0	0	0	0	x	x	x	x	x
PVIT_0022542.T1	20	2	100.04	0.000642563	6.7902e-06	Infinity	0.996752	1	1	140399	PVIT-0022542.T1	0	0	0	0	0	0	235.278	28.0036	804.047	0	0	0	0	0	0	0	0	0	0	0	0	0	0	0	0	0	0	0	0	0	x	x	x	x	x
PVIT_0001981.T1	25	1	91.13	0.0047678	4.06065e-05	Infinity	0.981107	1 2	2	60075	PVIT-0001981.T1	23.4426	74.4334	503.654	0	0	0	69.6405	6.81531	132.466	0	0	0	0	0	0	0	0	0	0	0	0	0	0	0	0	0	0	0	0	0	x	x	x	x	x
PVIT_0006007.T1	12	1	47.06	0.00140233	1.36536e-05	738.748	0.99332	1	1	53781	PVIT-0006007.T1	0	0	0	0	0	0	0	0	0	0	0	0	0	0	0	0	0	0	11.7524	18.9947	4.5101	0	0	0	17.1753	35.1883	313.052	0	0	0	x	x	x	x	x
PVIT_0000945.T1	30	1	136.09	2.12298e-08	6.77344e-10	Infinity	1	2	1	141418	PVIT-0000945.T1	0	0	0	0	0	0	0	0	0	0	0	0	0	0	0	0	0	0	4.68398	3.48448	2.28498	0	0	0	0	0	0	30.7885	20.5608	25.6747	x	x	x	x	x
PVIT_0017422.T1	16	1	83.99	0.000788369	8.15439e-06	Infinity	0.996058	1	1	84924	PVIT-0017422.T1	0	0	0	5.02677	27.7831	16.4049	693.112	73.7734	1312.45	0	0	0	0	0	0	27.2273	78.4976	52.8624	0	0	0	0	0	0	0	0	0	0	0	0	x	x	x	x	x
PVIT_0011866.T1	20	1	110.89	0.585354	0.00345604	Infinity	0.517525	1;2	2	58626	PVIT-0011866.T1	0	0	0	0	0	0	0	0	0	1322.64	2622.66	22.6334	0	0	0	0	0	0	0	0	0	0	0	0	0	0	0	0	0	0		x	x	x	x
PVIT_0018060.T1	17	1	94.11	0.000256087	2.97527e-06	Infinity	0.998694	1	1	111720	PVIT-0018060.T1	0	0	0	0	0	0	0	0	0	236.418	5575.98	1460.11	0	0	0	0	0	0	0	0	0	0	0	0	0	0	0	0	0	0	x	x	x	x	x
PVIT_0001174.T1	15	1	64.48	9.50638e-07	2.04298e-08	Infinity	0.999999	1	1	97002	PVIT-0001174.T1	0	0	0	0	0	0	0	0	0	142.046	205.839	78.2522	0	0	0	0	0	0	0	0	0	0	0	0	0	0	0	0	0	0	x	x	x	x	x
PVIT_0011113.T1	60	2	267.99	6.47318e-07	1.43193e-08	Infinity	0.999999	2	1	169985	PVIT-0011113.T1	0	0	0	0	0	0	0	0	0	0	0	0	2.65131	0.0275975	0.0265198	0	0	0	0	0	0	0	0	0	0	0	0	0	0	0	x	x	x	x	x
PVIT_0007008.T1	26	1	148.1	0.000364308	4.05499e-06	Infinity	0.998134	1 2	2	100189	PVIT-0007008.T1	0	0	0	3260.67	1636.52	12.3761	0	0	0	0	0	0	0	0	0	0	0	0	0	0	0	0	0	0	0	0	0	0	0	0	x	x	x	x	x
PVIT_0000297.T1	16	1	117.85	0.000750691	7.78409e-06	Infinity	0.996236	2	1	59944	PVIT-0000297.T1	0	0	0	234.013	903.815	7.5835	0	0	0	0	0	0	10.9015	14.2756	12.5885	13.2696	7.8427	18.8802	0	0	0	0	0	0	0	0	0	0	0	0	x	x	x	x	x
PVIT_0001657.T1	51	2	177.05	5.70976e-08	1.62208e-09	141.454	1	2	1	133623	PVIT-0001657.T1	0	0	0	18.6426	228.071	23.7212	0	0	0	0	0	0	0	0	0	0	0	0	0	0	0	0	0	0	0	0	0	0	0	0	x	x	x	x	x
PVIT_0015956.T1	3	1	19.48	9.92063e-07	2.11014e-08	Infinity	0.999999	1	1	36285	PVIT-0015956.T1	0	0	0	202.774	1.37248	0.0975199	0	0	0	0	0	0	0	0	0	0	0	0	0	0	0	0	0	0	0	0	0	0	0	0	x	x	x	x	x
PVIT_0000637.T1	22	3	120.47	4.13794e-06	7.73104e-08	Infinity	0.999991	1	1	60056	PVIT-0000637.T1	0	0	0	251.782	518.235	385.008	209.223	24.2044	394.242	0	0	0	0	0	0	0	0	0	0	0	0	0	0	0	0	0	0	0	0	0	x	x	x	x	x
PVIT_0016187.T1	4	1	58.46	0.580227	0.00342821	551.113	0.520308	1	1	44845	PVIT-0016187.T1	0	0	0	0	0	0	0	0	0	0	0	0	0	0	0	0	0	0	0	0	0	0	0	0	236.839	176.896	116.954	0	0	0		x	x	x	x
PVIT_0005603.T1	7	1	34.16	0.0538274	0.000369635	Infinity	0.889844	1	1	60329	PVIT-0005603.T1	0	0	0	0	0	0	0	0	0	524.041	370.695	677.388	0	0	0	0	0	0	0	0	0	0	0	0	0	0	0	0	0	0		x	x	x	x
PVIT_0018165.T1	13	1	79.93	3.38455e-06	6.45428e-08	24481.8	0.999993	2	1	46847	PVIT-0018165.T1	33.1753	0.0450483	35.0208	0	0	0	0	0	0	0	0	0	0	0	0	0	0	0	0	0	0	0	0	0	0	0	0	0	0	0	x	x	x	x	x
PVIT_0005610.T1	19	1	48	3.8287e-08	1.14659e-09	Infinity	1	2	1	59884	PVIT-0005610.T1	0	0	0	0	0	0	0.378374	0.107516	0.649233	0	0	0	0	0	0	0	0	0	0	0	0	0	0	0	0	0	0	0	0	0	x	x	x	x	x
PVIT_0001677.T1	42	1	205.51	8.79881e-08	2.34693e-09	Infinity	1	1 2	2	83798	PVIT-0001677.T1	10.7542	13.5265	7.98187	4.32433	16.9081	10.6162	0	0	0	0	0	0	0	0	0	0	0	0	0	0	0	0	0	0	0	0	0	0	0	0	x	x	x	x	x
PVIT_0007479.T1	9	1	69.27	0.00454436	3.90645e-05	Infinity	0.981826	1;2	2	33572	PVIT-0007479.T1	0	0	0	0	0	0	0	0	0	9.84083	5.05258	14.6291	0	0	0	0	0	0	0	0	0	0	0	0	0	0	0	330.521	447.683	256.628	x	x	x	x	x
PVIT_0019426.T1	13	1	114	0	0	Infinity	1	1;2	2	23497	PVIT-0019426.T1	0	0	0	0	0	0	0	0	0	0	0	0	0	0	0	0	0	0	0	0	0	0	0	0	0	0	0	17.5946	4.26745	10.7904	x	x	x	x	x
PVIT_0012749.T1	24	1	107.15	3.60583e-11	2.26604e-12	Infinity	1	1 2	2	43447	PVIT-0012749.T1	0	0	0	0	0	0	0	0	0	0	0	0	0	0	0	1.15905	0.000194382	2.3179	0	0	0	8.96634	7.81471	8.31789	0	0	0	0	0	0	x	x	x	x	x
PVIT_0005546.T1	20	1	109.45	0.0169412	0.000127758	Infinity	0.950267	1	1	86918	PVIT-0005546.T1	42.5343	2.47543	22.5049	0	0	0	0	0	0	0	0	0	0	0	0	0	0	0	0	0	0	0	0	0	0	0	0	0	0	0	x	x	x	x	x
PVIT_0001736.T1	16	1	94.63	1.61201e-05	2.56665e-07	1.08263e+06	0.999945	2	1	23573	PVIT-0001736.T1	0	0	0	0	0	0	0	0	0	0	0	0	0	0	0	839.439	555.713	595.767	0	0	0	0	0	0	0	0	0	0	0	0	x	x	x	x	x
PVIT_0003475.T1	16	1	49.5	2.26292e-06	4.49086e-08	Infinity	0.999996	1	1	153001	PVIT-0003475.T1	0	0	0	0.063824	5.84896	8.91075	0	0	0	0	0	0	0	0	0	0	0	0	0	0	0	3.67724	16.1805	67.8052	0	0	0	0	0	0	x	x	x	x	x
PVIT_0005313.T1	14	2	48.61	0.00826384	6.70761e-05	Infinity	0.970872	1	1	96545	PVIT-0005313.T1	0	0	0	0	0	0	174.007	32.9636	315.05	0	0	0	0	0	0	4.53216	75.3394	39.9358	0	0	0	0	0	0	0	0	0	0	0	0	x	x	x	x	x
PVIT_0006144.T1	29	1	193.09	2.81991e-05	4.21481e-07	Infinity	0.99989	2	1	72507	PVIT-0006144.T1	0	0	0	0	0	0	0	0	0	0	0	0	0	0	0	0	0	0	0	0	0	0	0	0	0	0	0	1.26345	0.201798	0.732624	x	x	x	x	x
PVIT_0017209.T1	35	1	150.22	0.000422544	4.606e-06	Infinity	0.997838	2	1	95587	PVIT-0017209.T1	38.0758	16.3989	27.2374	13.3994	9.0203	4.64117	59.6597	49.6316	69.6879	0	0	0	0	0	0	0	0	0	0	0	0	0	0	0	0	0	0	0	0	0	x	x	x	x	x
PVIT_0017126.T1	31	1	177.95	0.0150752	0.000115791	Infinity	0.954307	2	1	60519	PVIT-0017126.T1	0	0	0	3.2553	5.02085	1.48974	3.6856	6.90725	10.1289	0	0	0	0	0	0	0	0	0	0	0	0	0	0	0	0	0	0	0	0	0	x	x	x	x	x
PVIT_0024514.T1	8	1	76.4	5.93802e-05	8.00946e-07	104.875	0.999735	2	1	30682	PVIT-0024514.T1	0	0	0	0	0	0	0	0	0	0	0	0	0	0	0	0	0	0	0	0	0	161.042	17.1595	37.5831	0	0	0	99.7437	15.4316	15.3683	x	x	x	x	x
PVIT_0002578.T1	14	1	59.81	0.038865	0.00027322	Infinity	0.911269	2	1	71681	PVIT-0002578.T1	0	0	0	0	0	0	35.1285	49.8178	20.4393	0	0	0	0	0	0	0	0	0	0	0	0	0	0	0	0	0	0	0	0	0	x	x	x	x	x
PVIT_0020696.T1	12	1	58.05	1.04728e-09	4.62107e-11	Infinity	1	2	1	42089	PVIT-0020696.T1	0	0	0	0	0	0	22.8418	68.2189	152.651	0	0	0	0	0	0	0	0	0	0	0	0	0	0	0	0	0	0	0	0	0	x	x	x	x	x
PVIT_0025277.T1	11	1	49.9	1.35891e-12	1.25252e-13	Infinity	1	2	1	28493	PVIT-0025277.T1	0	0	0	0	0	0	0	0	0	0	0	0	0	0	0	3.28963	66.7909	18.6288	0	0	0	0	0	0	0	0	0	0	0	0	x	x	x	x	x
PVIT_0016228.T1	21	1	99.68	0.000823448	8.46446e-06	Infinity	0.995894	2	1	171388	PVIT-0016228.T1	47.883	455.049	862.215	810.644	457.781	634.212	809.839	474.453	139.067	248.412	800.056	133.156	109.237	142.238	359.624	0	0	0	4.20169	259.18	0.190477	1745.79	376.529	815.985	0	0	0	0	0	0	x	x	x	x	x
PVIT_0012728.T1	44	2	176.06	6.66134e-14	8.91264e-15	Infinity	1	2	1	83963	PVIT-0012728.T1	0	0	0	0	0	0	0	0	0	0	0	0	0	0	0	0	0	0	0	0	0	0	0	0	0.0248416	0.00142135	0.0482619	0	0	0	x	x	x	x	x
PVIT_0017838.T1	19	1	73.66	6.34907e-11	3.78906e-12	Infinity	1	2	1	65576	PVIT-0017838.T1	0	0	0	0	0	0	0	0	0	0	0	0	0	0	0	142.791	73.3155	3.84016	0	0	0	0	0	0	0	0	0	0	0	0	x	x	x	x	x
PVIT_0014074.T1	15	1	95.76	0.0214507	0.000159161	Infinity	0.941125	1;2	2	32228	PVIT-0014074.T1	0	0	0	0	0	0	171.859	163.404	180.315	0	0	0	0	0	0	7.88068	107.776	57.8286	0	0	0	0	0	0	0	0	0	3.79771	6.02294	8.24817	x	x	x	x	x
PVIT_0018512.T1	9	1	37.56	0.00211216	1.97533e-05	Infinity	0.990425	1	1	47530	PVIT-0018512.T1	0	0	0	0	0	0	0	0	0	47.8774	87.7529	8.00189	0	0	0	0	0	0	0	0	0	0	0	0	0	0	0	0	0	0	x	x	x	x	x
PVIT_0009315.T1	13	1	70.06	2.57027e-05	3.86958e-07	Infinity	0.999902	2	1	41726	PVIT-0009315.T1	0	0	0	0	0	0	46.5786	11.7247	9.4814	0	0	0	0	0	0	0	0	0	0	0	0	0	0	0	0	0	0	18.7051	4.92246	11.8138	x	x	x	x	x
PVIT_0001050.T1	18	2	51.22	1.88641e-05	2.93043e-07	Infinity	0.999933	2	1	33253	PVIT-0001050.T1	3.19097	16.3922	29.5935	1.20306	76.0179	6.28403	0	0	0	0	0	0	0	0	0	0	0	0	0	0	0	0	0	0	0	0	0	0	0	0	x	x	x	x	x
PVIT_0011739.T1	5	1	32.65	7.60393e-05	9.88676e-07	Infinity	0.999648	2	1	35602	PVIT-0011739.T1	47.8276	6.53701	222.235	2.96983	7.01799	2.27942	0	0	0	3.31298	4.66178	3.98738	0	0	0	0	0	0	0	0	0	0	0	0	0	0	0	0	0	0	x	x	x	x	x
PVIT_0010711.T1	23	1	106.84	0.0540488	0.000370848	Infinity	0.889547	1 2	2	52828	PVIT-0010711.T1	0	0	0	0.510816	0.604451	0.557633	0	0	0	0.141456	0.216784	4.59788	0	0	0	0	0	0	0	0	0	0	0	0	4.40409	5.79632	1.40868	3.02553	19.3891	0.75229		x	x	x	x
PVIT_0017559.T1	9	1	116.98	0.0385591	0.0002713	Infinity	0.91174	2	1	38817	PVIT-0017559.T1	0	0	0	0	0	0	6.74887	6.666	6.58314	0	0	0	0	0	0	0	0	0	4.70536	4.30937	5.10134	0	0	0	0.599847	0.860443	2.0745	0	0	0	x	x	x	x	x
PVIT_0006362.T1	5	1	30.36	0.011351	8.89149e-05	1373.82	0.962947	1	1	36851	PVIT-0006362.T1	0	0	0	0	0	0	0	0	0	164.507	48.5873	280.427	0	0	0	0	0	0	0	0	0	0	0	0	0	0	0	0	0	0	x	x	x	x	x
PVIT_0017576.T1	9	1	275.92	0.00156109	1.50405e-05	Infinity	0.99265	2	1	39668	PVIT-0017576.T1	0	0	0	0	0	0	0	0	0	0	0	0	0	0	0	0	0	0	53.8147	28.1517	2.48872	0	0	0	0	0	0	2.47578	1.87191	1.26803	x	x	x	x	x
PVIT_0001641.T1	19	1	67.65	1.18638e-12	1.11835e-13	Infinity	1	2	1	49065	PVIT-0001641.T1	0	0	0	9.39208	14.6822	4.102	0	0	0	0	0	0	0	0	0	0	0	0	0	0	0	0	0	0	0	0	0	0	0	0	x	x	x	x	x
PVIT_0019872.T1	19	1	62.18	8.41746e-06	1.45169e-07	27944.4	0.999977	2	1	118837	PVIT-0019872.T1	10.0558	6.97971	18.7879	7.95983	70.8847	0.211796	0	0	0	0	0	0	2.93966	14.061	8.97935	0	0	0	0	0	0	0	0	0	0	0	0	0	0	0	x	x	x	x	x
PVIT_0008881.T1	35	1	120.77	0.0564808	0.000384988	Infinity	0.886322	1 2	2	82851	PVIT-0008881.T1	0	0	0	0	0	0	350.961	66.7496	635.172	0	0	0	0	0	0	0	0	0	755.744	174.509	1336.98	2494.06	2035.59	2629.41	0	0	0	0	0	0		x	x	x	x
PVIT_0007277.T1	32	1	189.36	0.00456644	3.91731e-05	Infinity	0.981754	2	1	151526	PVIT-0007277.T1	0	0	0	62.9047	73.2477	1.38359	0	0	0	0	0	0	4.36966	5.35605	12.3882	0	0	0	0	0	0	0	0	0	0	0	0	0	0	0	x	x	x	x	x
PVIT_0005502.T1	14	1	30.74	5.73763e-13	5.76995e-14	Infinity	1	2	1	22038	PVIT-0005502.T1	0	0	0	0	0	0	1.99728	1.68308	2.31149	0	0	0	0	0	0	25.5613	67.3051	49.889	0	0	0	0	0	0	0	0	0	0	0	0	x	x	x	x	x
PVIT_0020226.T1	17	1	67.97	8.19184e-08	2.2135e-09	Infinity	1	2	1	109197	PVIT-0020226.T1	0	0	0	0	0	0	0	0	0	0	0	0	0	0	0	22.6633	24.4235	26.1837	14.0444	37.4309	60.8174	0	0	0	0	0	0	0	0	0	x	x	x	x	x
PVIT_0003844.T1	30	1	168.74	2.26893e-06	4.49204e-08	Infinity	0.999996	2	1	102532	PVIT-0003844.T1	0	0	0	0	0	0	0	0	0	0	0	0	0	0	0	0	0	0	7.10603	5.31608	8.89597	0	0	0	0	0	0	0	0	0	x	x	x	x	x
PVIT_0010368.T1	12	1	58.26	0.0054997	4.61296e-05	Infinity	0.978818	1	1	69446	PVIT-0010368.T1	0	0	0	200.824	377.787	289.306	395.103	25.9049	764.301	0	0	0	0	0	0	0	0	0	0	0	0	662.968	448.665	234.362	255.776	351.627	447.477	0	0	0	x	x	x	x	x
PVIT_0002180.T1	23	1	110.16	0.00038203	4.22545e-06	Infinity	0.998043	2	1	114004	PVIT-0002180.T1	0	0	0	56.2329	74.4243	65.3286	0	0	0	16.3638	110.641	14.8313	45.9251	10.6514	19.3021	0	0	0	0	0	0	0	0	0	0	0	0	0	0	0	x	x	x	x	x
PVIT_0015813.T1	10	1	72.02	0.268047	0.00163377	Infinity	0.701493	1	1	57889	PVIT-0015813.T1	0	0	0	0	0	0	23.428	12.2042	0.980474	0	0	0	0	0	0	0	0	0	0	0	0	0	0	0	315.608	4690.67	558.115	6764.86	7.38105	13522.3		x	x	x	x
PVIT_0006839.T1	28	1	121.68	0.00995577	7.8955e-05	Infinity	0.966427	2	1	105326	PVIT-0006839.T1	0	0	0	0	0	0	0	0	0	0	0	0	0	0	0	14.4952	32.6426	50.79	177.345	95.9541	14.5632	0	0	0	0	0	0	0	0	0	x	x	x	x	x
PVIT_0003388.T1	14	1	39.42	2.93696e-09	1.12273e-10	1256.21	1	2	1	35235	PVIT-0003388.T1	0	0	0	0	0	0	3.00141	0.594742	4.27773	0	0	0	0	0	0	0	0	0	0	0	0	0	0	0	0	0	0	0	0	0	x	x	x	x	x
PVIT_0010844.T1	25	2	130.26	0.0100578	7.96121e-05	Infinity	0.966167	2	1	101657	PVIT-0010844.T1	0	0	0	0	0	0	3.05842	25.1719	27.1733	0	0	0	0	0	0	0	0	0	0	0	0	0	0	0	0	0	0	0	0	0	x	x	x	x	x
PVIT_0006222.T1	17	2	77.84	0.0402972	0.000282495	Infinity	0.909085	1	1	99068	PVIT-0006222.T1	0	0	0	2.78744	73.7119	7.26451	27.2589	9.00708	45.5107	0	0	0	0	0	0	0	0	0	0	0	0	57.9957	8.99077	168.499	0	0	0	0	0	0	x	x	x	x	x
PVIT_0001990.T1	9	1	34.88	0.000501676	5.41169e-06	Infinity	0.997441	1	1	46811	PVIT-0001990.T1	0	0	0	0	0	0	5.7183	7.27106	2.12058	0	0	0	0	0	0	70.9603	52.2745	13.5124	0	0	0	0	0	0	0	0	0	0	0	0	x	x	x	x	x
PVIT_0007513.T1	25	1	93.86	3.98841e-08	1.18586e-09	Infinity	1	2	1	87276	PVIT-0007513.T1	0	0	0	0	0	0	0	0	0	32.5604	19.9912	7.68919	0	0	0	0	0	0	0	0	0	0	0	0	0	0	0	0	0	0	x	x	x	x	x
PVIT_0009065.T1	40	2	186	8.06228e-09	2.76363e-10	Infinity	1	1 2	2	90104	PVIT-0009065.T1	201.508	0.539488	3.04877	0	0	0	0	0	0	0	0	0	0	0	0	0	0	0	0	0	0	0	0	0	0	0	0	0	0	0	x	x	x	x	x
PVIT_0009891.T1	37	2	132.22	0.112684	0.000725745	Infinity	0.823612	2	1	102006	PVIT-0009891.T1	842.617	1.55747	335.076	0	0	0	0	0	0	0	0	0	0	0	0	0	0	0	0	0	0	0	0	0	0	0	0	0	0	0		x	x	x	x
PVIT_0011642.T1	13	2	104.18	5.69244e-05	7.74599e-07	Infinity	0.999747	1;2	2	37361	PVIT-0011642.T1	68.2818	1.31491	34.7983	2.9793	2.104	3.8546	0	0	0	0	0	0	0	0	0	0	0	0	0	0	0	0	0	0	0	0	0	0	0	0	x	x	x	x	x
PVIT_0013323.T1	10	1	67.97	0.167244	0.00105262	Infinity	0.77528	2	1	42733	PVIT-0013323.T1	0	0	0	3.63669	27.9925	11.1985	0	0	0	0	0	0	0	0	0	0	0	0	0	0	0	0	0	0	0	0	0	0	0	0		x	x	x	x
PVIT_0012787.T1	14	1	59.24	5.39992e-09	1.91429e-10	Infinity	1	1	1	131826	PVIT-0012787.T1	0	0	0	0	0	0	0	0	0	0	0	0	0	0	0	0	0	0	0	0	0	0	0	0	0	0	0	168.009	152.011	102.311	x	x	x	x	x
PVIT_0006469.T1	16	2	71	3.12213e-07	7.44217e-09	729.94	1	2	1	78851	PVIT-0006469.T1	0	0	0	1.0256	0.169394	1.8818	0	0	0	0	0	0	0	0	0	1.21566	0.000647067	0.180244	0	0	0	0	0	0	0	0	0	0	0	0	x	x	x	x	x
PVIT_0001296.T1	42	2	170.7	0.255883	0.00156312	14.9215	0.709685	1	1	216798	PVIT-0001296.T1	0	0	0	0	0	0	208.125	92.4563	109.695	0	0	0	0	0	0	0	0	0	0	0	0	0	0	0	0	0	0	0	0	0		x	x	x	x
PVIT_0015689.T1	15	1	62.54	0.307449	0.00185484	Infinity	0.675913	1	1	47717	PVIT-0015689.T1	0	0	0	0	0	0	0	0	0	0	0	0	0	0	0	2385.25	0.403949	0.257364	0	0	0	0	0	0	0	0	0	0	0	0		x	x	x	x
PVIT_0018907.T1	12	1	67.45	0.181261	0.0011331	Infinity	0.764052	1	1	73636	PVIT-0018907.T1	0	0	0	0	0	0	0	0	0	1067.28	36.8338	2097.73	0	0	0	0	0	0	337.882	655.908	19.8558	0	0	0	0	0	0	121.272	91.6774	396.056		x	x	x	x
PVIT_0018302.T1	34	3	137.08	3.74462e-06	7.07587e-08	3456.36	0.999992	2	1	114691	PVIT-0018302.T1	2504.39	1.743	115.269	0	0	0	0	0	0	0	0	0	0	0	0	0	0	0	0	0	0	0	0	0	0	0	0	0	0	0	x	x	x	x	x
PVIT_0011186.T1	38	2	219	3.11675e-05	4.56795e-07	Infinity	0.999876	2	1	100292	PVIT-0011186.T1	102.85	53.5998	4.34922	0	0	0	0	0	0	0	0	0	0	0	0	0	0	0	0	0	0	0	0	0	0	0	0	49.0951	51.6934	25.8023	x	x	x	x	x
PVIT_0008526.T1	19	1	65.36	1.11022e-16	3.28919e-17	Infinity	1	2	1	71343	PVIT-0008526.T1	0	0	0	0	0	0	0	0	0	0	0	0	0	0	0	252.322	23.3615	46.7805	79.3747	7.47966	28.878	0	0	0	0	0	0	0	0	0	x	x	x	x	x
PVIT_0002874.T1	25	1	92.44	8.21565e-15	1.33631e-15	1397.57	1	2	1	39820	PVIT-0002874.T1	0	0	0	0	0	0	0	0	0	0	0	0	0	0	0	18.2142	16.3248	14.4355	0	0	0	0	0	0	0	0	0	0	0	0	x	x	x	x	x
PVIT_0012236.T1	17	1	108.64	0.00011673	1.47152e-06	Infinity	0.999433	1;2	2	43898	PVIT-0012236.T1	0	0	0	0	0	0	32.9236	59.3686	6.47868	0	0	0	0	0	0	0	0	0	0	0	0	0	0	0	0	0	0	0	0	0	x	x	x	x	x
PVIT_0005352.T1	22	1	85	5.28189e-12	3.91208e-13	Infinity	1	1 2	2	61075	PVIT-0005352.T1	0	0	0	0	0	0	0	0	0	0	0	0	0	0	0	557.665	100.239	1034.77	0	0	0	0	0	0	0	0	0	0	0	0	x	x	x	x	x
PVIT_0001626.T1	30	4	137.03	0.00913909	7.35328e-05	45.8439	0.968539	1 2	2	66791	PVIT-0001626.T1	0	0	0	0	0	0	0	0	0	0	0	0	0	0	0	201.414	88.4949	177.658	0	0	0	0	0	0	0	0	0	0	0	0	x	x	x	x	x
PVIT_0020058.T1	43	3	153.31	2.68414e-07	6.54882e-09	Infinity	1	2	1	119237	PVIT-0020058.T1	0	0	0	0	0	0	0	0	0	0	0	0	0	0	0	0	0	0	0	0	0	0	0	0	65.3322	46.7616	92.2244	0	0	0	x	x	x	x	x
PVIT_0005551.T1	7	1	37.57	0.00253102	2.32512e-05	Infinity	0.988818	2	1	21948	PVIT-0005551.T1	19.9438	4.0742	35.8134	6.461	114.969	60.715	0	0	0	0	0	0	0	0	0	0	0	0	0	0	0	83.6439	45.5089	7.37385	0	0	0	2.78087	3.94906	1.61269	x	x	x	x	x
PVIT_0012999.T1	32	3	98.49	4.27656e-06	7.93641e-08	70.3504	0.999991	2	1	142141	PVIT-0012999.T1	0	0	0	0	0	0	0	0	0	0	0	0	0	0	0	0	0	0	0	0	0	9.71467	12.3557	11.5732	0	0	0	0	0	0	x	x	x	x	x
PVIT_0021098.T1	25	1	103.05	2.05141e-09	8.3418e-11	Infinity	1	2	1	58175	PVIT-0021098.T1	0	0	0	5.98198	1089.64	40.5949	0	0	0	0	0	0	148.957	17.4353	25.227	0	0	0	0	0	0	0	0	0	0	0	0	0	0	0	x	x	x	x	x
PVIT_0022868.T1	24	1	100.28	6.34744e-05	8.5478e-07	3972.63	0.999713	2	1	133731	PVIT-0022868.T1	0	0	0	0	0	0	0	0	0	39.0475	67.0925	54.3702	0	0	0	0	0	0	0	0	0	0	0	0	0	0	0	0	0	0	x	x	x	x	x
PVIT_0020445.T1	25	4	94.91	6.52567e-12	4.70721e-13	Infinity	1	2	1	72025	PVIT-0020445.T1	437.782	295.356	346.638	0	0	0	0	0	0	0	0	0	0	0	0	0	0	0	0	0	0	0	0	0	0	0	0	0	0	0	x	x	x	x	x
PVIT_0000177.T1	8	1	86.74	0.0238945	0.000174946	492.665	0.936476	1;2	2	19083	PVIT-0000177.T1	0	0	0	0	0	0	0	0	0	0	0	0	10.1351	11.2538	9.01647	0	0	0	0	0	0	0	0	0	0	0	0	0	0	0	x	x	x	x	x
PVIT_0004712.T1	3	1	29.01	0.0435936	0.000303632	Infinity	0.904176	1	1	16285	PVIT-0004712.T1	0	0	0	0	0	0	0	0	0	0	0	0	0	0	0	2.71924	65.5664	34.1428	0	0	0	0	0	0	0	0	0	0	0	0	x	x	x	x	x
PVIT_0007271.T1	25	4	920.14	1.13242e-10	6.3472e-12	Infinity	1	1 2	2	49845	PVIT-0007271.T1	0	0	0	25.421	30.5601	27.9906	0	0	0	0	0	0	0	0	0	0	0	0	0	0	0	0	0	0	0	0	0	0	0	0	x	x	x	x	x
PVIT_0015632.T1	9	1	46.99	4.64404e-05	6.4314e-07	Infinity	0.999801	2	1	23976	PVIT-0015632.T1	0	0	0	0	0	0	0	0	0	0	0	0	0	0	0	0	0	0	0	0	0	56.9299	23.1347	90.7251	0	0	0	12.9556	15.6081	5.48958	x	x	x	x	x
PVIT_0007649.T1	22	1	84.87	1.10738e-08	3.71908e-10	Infinity	1	2	1	78997	PVIT-0007649.T1	0	0	0	0	0	0	0	0	0	16.9157	34.5595	11.0349	0	0	0	0	0	0	0	0	0	0	0	0	0	0	0	0	0	0	x	x	x	x	x
PVIT_0019841.T1	23	1	90.55	0.000650572	6.85736e-06	Infinity	0.996713	2	1	97050	PVIT-0019841.T1	0	0	0	0	0	0	4.5711	43.6148	75.9442	0	0	0	0	0	0	0	0	0	0	0	0	0	0	0	0	0	0	0	0	0	x	x	x	x	x
PVIT_0006999.T1	12	1	69.63	4.80373e-07	1.09776e-08	853.708	1	1;2	2	29658	PVIT-0006999.T1	0	0	0	0	0	0	5.6973	1.31719	3.50725	0	0	0	0	0	0	0	0	0	0	0	0	0	0	0	0	0	0	0	0	0	x	x	x	x	x
PVIT_0000937.T1	31	3	124.18	0.000661016	6.94979e-06	Infinity	0.996663	1	1	125596	PVIT-0000937.T1	0	0	0	0	0	0	4.30304	6.1261	2.47998	0	0	0	0	0	0	0	0	0	0	0	0	0	0	0	0	0	0	0	0	0	x	x	x	x	x
PVIT_0007573.T1	24	1	98.44	1.43198e-05	2.33376e-07	Infinity	0.999953	2	1	64904	PVIT-0007573.T1	0	0	0	0	0	0	0	0	0	0	0	0	0	0	0	96.9865	789.654	127.143	0	0	0	0	0	0	1.37852	2.06549	2.89928	0	0	0	x	x	x	x	x
PVIT_0012444.T1	18	1	94.87	1.14842e-06	2.39965e-08	Infinity	0.999999	1	1	143961	PVIT-0012444.T1	0	0	0	0	0	0	340.065	381.652	298.478	0	0	0	0	0	0	0	0	0	0	0	0	0	0	0	0	0	0	0	0	0	x	x	x	x	x
PVIT_0013015.T1	15	1	39.05	0.025221	0.000184171	Infinity	0.934028	1	1	84468	PVIT-0013015.T1	10.3386	0.754801	5.54668	0	0	0	0	0	0	0	0	0	0	0	0	0	0	0	14.5345	131.789	249.044	0	0	0	0	0	0	0	0	0	x	x	x	x	x
PVIT_0016983.T1	21	1	57.81	0.00918759	7.38514e-05	Infinity	0.968412	2	1	72933	PVIT-0016983.T1	0	0	0	0	0	0	0	0	0	2.09294	15.0957	2.26018	0	0	0	0	0	0	11.3864	16.9359	14.1612	0	0	0	0	0	0	0	0	0	x	x	x	x	x
PVIT_0015644.T1	16	1	49.19	5.45336e-06	9.81295e-08	Infinity	0.999987	2	1	43630	PVIT-0015644.T1	0	0	0	0	0	0	0	0	0	0	0	0	0	0	0	104.659	494.703	884.748	0	0	0	0	0	0	0	0	0	0	0	0	x	x	x	x	x
PVIT_0002787.T1	21	1	152.48	0.00310746	2.78376e-05	Infinity	0.986705	1;2	2	69278	PVIT-0002787.T1	0	0	0	0	0	0	0	0	0	193.088	23504	490.952	0	0	0	0	0	0	0	0	0	0	0	0	0	0	0	0	0	0	x	x	x	x	x
PVIT_0001575.T1	19	1	73.59	0.31545	0.00189897	Infinity	0.670877	1	1	36551	PVIT-0001575.T1	0.769312	0.796262	1.32221	0	0	0	0	0	0	1.27173	32.7235	64.1753	0	0	0	0	0	0	0	0	0	0	0	0	0	0	0	14.8585	29.7114	0.00566039		x	x	x	x
PVIT_0006257.T1	38	2	133.32	0.00114092	1.12805e-05	394.651	0.994454	2	1	110204	PVIT-0006257.T1	0	0	0	0	0	0	10.0608	14.9171	25.081	3.17079	1.95624	3.80164	0	0	0	0	0	0	0	0	0	0	0	0	0	0	0	145.802	189.392	92.8263	x	x	x	x	x
PVIT_0017120.T1	15	1	61.78	0.0810747	0.000535466	Infinity	0.856538	1	1	84183	PVIT-0017120.T1	0	0	0	0	0	0	0	0	0	0	0	0	0	0	0	0	0	0	0	0	0	224.315	35.7581	412.872	0	0	0	0	0	0		x	x	x	x
PVIT_0022780.T1	21	2	85.15	2.74159e-09	1.05779e-10	Infinity	1	2	1	84868	PVIT-0022780.T1	1.45964	2.00785	1.73374	8.98142	15.3866	2.57621	0	0	0	0	0	0	0	0	0	0	0	0	0	0	0	0	0	0	0	0	0	0	0	0	x	x	x	x	x
PVIT_0017117.T1	8	1	41.53	2.09682e-05	3.22707e-07	Infinity	0.999924	1	1	84074	PVIT-0017117.T1	0	0	0	0	0	0	44.7234	970.234	673.728	0	0	0	0	0	0	0	0	0	0	0	0	0	0	0	0	0	0	184.948	70.7025	218.141	x	x	x	x	x
PVIT_0016702.T1	12	2	73.46	0.000518138	5.56756e-06	597489	0.99736	1	1	69044	PVIT-0016702.T1	0	0	0	0	0	0	0	0	0	165.983	55907	6925.54	0	0	0	0	0	0	0	0	0	0	0	0	0	0	0	0	0	0	x	x	x	x	x
PVIT_0000166.T1	36	2	138.06	0.00615243	5.12417e-05	Infinity	0.976849	1	1	140873	PVIT-0000166.T1	0	0	0	2148.38	55.1803	1101.78	10.9338	29.4244	47.915	0	0	0	0	0	0	0	0	0	0	0	0	0	0	0	0	0	0	0	0	0	x	x	x	x	x
PVIT_0010749.T1	45	2	181.1	5.89378e-07	1.31782e-08	Infinity	1	2	1	164302	PVIT-0010749.T1	332.528	230.286	197.727	106.372	369.27	11.9233	168.258	91.8035	15.3492	0	0	0	328.894	21.8751	4.20497	0	0	0	0	0	0	0	0	0	18.1567	8.74307	7.51074	10.0216	7.39669	2.81062	x	x	x	x	x
PVIT_0019486.T1	19	1	69.71	5.84481e-09	2.06319e-10	Infinity	1	2	1	78094	PVIT-0019486.T1	0	0	0	0	0	0	0	0	0	1.35625	2.09547	0.617037	0	0	0	0	0	0	0	0	0	0	0	0	0	0	0	0	0	0	x	x	x	x	x
PVIT_0007625.T1	57	5	192.18	0.0469387	0.000324479	5795.15	0.899349	1 2	2	203105	PVIT-0007625.T1	0	0	0	0	0	0	36.1173	38.0976	34.1369	0	0	0	0	0	0	0	0	0	0	0	0	0	0	0	0	0	0	0	0	0	x	x	x	x	x
PVIT_0006408.T1	6	1	25.7	1.05407e-05	1.78447e-07	Infinity	0.999969	2	1	19394	PVIT-0006408.T1	0	0	0	68.7604	29.6105	71.5767	0	0	0	0	0	0	0	0	0	0	0	0	18.1923	11.3452	25.0395	0	0	0	3.51815	10.919	18.3198	0	0	0	x	x	x	x	x
PVIT_0003901.T1	32	2	157.72	4.55356e-07	1.04636e-08	Infinity	1	2	1	123657	PVIT-0003901.T1	0	0	0	0	0	0	0	0	0	25.5676	86.6493	68.4288	0	0	0	0	0	0	0	0	0	0	0	0	0	0	0	0	0	0	x	x	x	x	x
PVIT_0007744.T1	16	1	87.48	0.00313111	2.80192e-05	Infinity	0.986621	1	1	157238	PVIT-0007744.T1	0	0	0	0	0	0	1032.3	862.737	1201.85	0	0	0	0	0	0	0	0	0	0	0	0	533.932	284.667	35.403	0	0	0	0	0	0	x	x	x	x	x
PVIT_0010324.T1	13	2	78.29	0.00248631	2.29421e-05	Infinity	0.988986	1	1	108857	PVIT-0010324.T1	0	0	0	0	0	0	1.84094	189.975	854.706	0	0	0	0	0	0	0	0	0	0	0	0	0	0	0	0	0	0	0	0	0	x	x	x	x	x
PVIT_0014488.T1	3	1	22.56	0.304201	0.00183659	Infinity	0.677972	1	1	23976	PVIT-0014488.T1	0	0	0	0	0	0	0	0	0	1515.91	1996.42	1035.39	0	0	0	0	0	0	0	0	0	2.14496	38.4283	18.3481	875.566	438.156	0.746455	0	0	0		x	x	x	x
PVIT_0014411.T1	25	2	114.13	6.44765e-05	8.61284e-07	34.8033	0.999708	2	1	82894	PVIT-0014411.T1	0	0	0	0	0	0	0	0	0	0	0	0	0	0	0	17.8832	83.5854	33.7355	0	0	0	0	0	0	0	0	0	0	0	0	x	x	x	x	x
PVIT_0006369.T1	13	1	118.48	2.66681e-05	4.0004e-07	Infinity	0.999898	2	1	39399	PVIT-0006369.T1	0	0	0	0	0	0	0	0	0	0	0	0	0	0	0	0	0	0	1.56772	14.3204	27.073	0	0	0	0	0	0	0	0	0	x	x	x	x	x
PVIT_0018258.T1	5	1	25.06	0.0273307	0.000198876	Infinity	0.930237	1	1	57802	PVIT-0018258.T1	0	0	0	0	0	0	10.0144	128.381	220.727	0	0	0	0	0	0	0	0	0	0	0	0	0	0	0	0	0	0	0	0	0	x	x	x	x	x
PVIT_0006259.T1	10	1	58.54	0.000623157	6.60195e-06	Infinity	0.996845	2	1	27051	PVIT-0006259.T1	0	0	0	3.28267	20.56	11.9213	0	0	0	6.26511	8.83962	4.31507	2.16994	2.20589	2.92636	0	0	0	0	0	0	0	0	0	0	0	0	1.00953	0.405412	1.61364	x	x	x	x	x
PVIT_0012165.T1	14	1	84.09	3.9727e-06	7.4728e-08	Infinity	0.999992	1;2	2	17086	PVIT-0012165.T1	0	0	0	0	0	0	0.481085	0.321838	0.640333	0	0	0	0	0	0	0	0	0	0	0	0	0	0	0	0	0	0	0	0	0	x	x	x	x	x
PVIT_0011191.T1	10	1	33.4	0.00323274	2.88353e-05	633.083	0.98626	2	1	40254	PVIT-0011191.T1	0	0	0	72.0034	23.004	0.0132534	4.57464	9.37848	60.9513	0	0	0	0	0	0	0	0	0	0	0	0	19.9078	292.303	1289.56	9.5432	19.0165	8.57283	0	0	0	x	x	x	x	x
PVIT_0011277.T1	39	1	215.32	0.00527669	4.45553e-05	Infinity	0.979506	2	1	57146	PVIT-0011277.T1	0	0	0	0	0	0	0	0	0	0	0	0	0	0	0	0	0	0	108.809	3.08068	55.9448	0	0	0	0	0	0	0	0	0	x	x	x	x	x
PVIT_0020243.T1	26	2	106.37	1.18926e-05	1.98498e-07	Infinity	0.999963	2	1	102437	PVIT-0020243.T1	0	0	0	0	0	0	0	0	0	0	0	0	0	0	0	0	0	0	0	0	0	15.6047	104.525	56.6767	0	0	0	0	0	0	x	x	x	x	x
PVIT_0006618.T1	26	1	102.55	0.0235498	0.00017288	Infinity	0.93712	1	1	124220	PVIT-0006618.T1	0	0	0	0	0	0	117.511	96.2781	138.744	0	0	0	0	0	0	168.881	478.306	323.593	0	0	0	0	0	0	0	0	0	0	0	0	x	x	x	x	x
PVIT_0005759.T1	11	1	64.09	0.0303096	0.000218255	Infinity	0.925073	1	1	71578	PVIT-0005759.T1	0	0	0	162.748	1.57364	12.5631	0	0	0	0	0	0	0	0	0	0	0	0	0	0	0	0	0	0	0	0	0	0	0	0	x	x	x	x	x
PVIT_0000654.T1	19	2	90.04	0.00307233	2.75845e-05	89.6612	0.986831	1	1	52548	PVIT-0000654.T1	0	0	0	0	0	0	29.9419	1787.07	3294.6	0	0	0	0	0	0	0	0	0	0	0	0	0	0	0	0	0	0	0	0	0	x	x	x	x	x
PVIT_0009159.T1	13	3	67.01	0.000400369	4.39896e-06	Infinity	0.99795	1	1	84348	PVIT-0009159.T1	0	0	0	1.29311	35.6217	18.4574	0	0	0	0	0	0	0	0	0	0	0	0	0	0	0	0	0	0	0	0	0	0	0	0	x	x	x	x	x
PVIT_0008291.T1	7	1	241.81	0.00089687	9.12869e-06	Infinity	0.995554	2	1	27243	PVIT-0008291.T1	0	0	0	0	0	0	0	0	0	0	0	0	0	0	0	0	0	0	0	0	0	0	0	0	0	0	0	33.2741	59.3668	7.18132	x	x	x	x	x
PVIT_0011817.T1	8	1	187.65	0	0	Infinity	1	2	1	28057	PVIT-0011817.T1	0.0146452	1.96549	0.0273398	0	0	0	0	0	0	0	0	0	0	0	0	0	0	0	0	0	0	0	0	0	0	0	0	0	0	0	x	x	x	x	x
PVIT_0011837.T1	5	1	204.86	1.70481e-08	5.50274e-10	Infinity	1	2	1	27995	PVIT-0011837.T1	4.8344	2.74723	6.92157	0	0	0	4.51213	2.785	3.64856	0	0	0	0	0	0	320.073	48.7144	147.057	3.49536	51.6301	80.4217	0	0	0	0	0	0	0	0	0	x	x	x	x	x
PVIT_0017029.T1	5	1	29.43	0.0222728	0.000163796	456.792	0.93954	1	1	37794	PVIT-0017029.T1	0	0	0	0	0	0	0	0	0	0	0	0	0	0	0	0	0	0	134.298	6.41888	44.7027	0	0	0	0	0	0	0	0	0	x	x	x	x	x
PVIT_0013314.T1	18	1	80.24	0.00092555	9.3746e-06	Infinity	0.995423	2	1	72954	PVIT-0013314.T1	0	0	0	1.43123	1.79091	1.61107	0	0	0	0	0	0	0.885135	4.8589	0.766339	0	0	0	0	0	0	4.01557	0.675689	0.314922	0	0	0	0	0	0	x	x	x	x	x
PVIT_0002309.T1	10	1	81.45	3.56793e-06	6.75738e-08	Infinity	0.999993	2	1	51860	PVIT-0002309.T1	0	0	0	0	0	0	0	0	0	0	0	0	4.96116	5.10158	4.82074	0	0	0	0	0	0	0	0	0	0	0	0	0	0	0	x	x	x	x	x
PVIT_0004589.T1	3	1	27.48	0.00391897	3.41485e-05	Infinity	0.98389	2	1	18098	PVIT-0004589.T1	0.655836	15.6653	1.37445	0	0	0	0	0	0	0	0	0	16.2791	14.6043	7.0473	0	0	0	0	0	0	15.9773	45.8215	34.9681	0	0	0	6.29328	13.7902	10.0418	x	x	x	x	x
PVIT_0001556.T1	25	3	125.84	1.44589e-06	2.95424e-08	Infinity	0.999998	2	1	56531	PVIT-0001556.T1	12.0189	17.7578	6.27996	0	0	0	0	0	0	0	0	0	0	0	0	0	0	0	0	0	0	380.982	857.702	82.529	0	0	0	0	0	0	x	x	x	x	x
PVIT_0020224.T1	32	1	150.58	3.48793e-05	5.02094e-07	Infinity	0.999858	1	1	350237	PVIT-0020224.T1	0	0	0	3677.06	7489.88	72.638	4764.49	2398.7	7130.28	0	0	0	0	0	0	0	0	0	0	0	0	0	0	0	0	0	0	0	0	0	x	x	x	x	x
PVIT_0019500.T1	29	2	114.84	0.000187808	2.26203e-06	Infinity	0.999055	1 2	2	107636	PVIT-0019500.T1	0	0	0	271.992	117.255	194.624	92.8615	35.9761	149.747	0	0	0	0	0	0	0	0	0	0	0	0	0	0	0	0	0	0	0	0	0	x	x	x	x	x
PVIT_0012375.T1	11	1	53.53	0.01132	8.87556e-05	Infinity	0.963023	1	1	97774	PVIT-0012375.T1	0	0	0	0	0	0	7.11718	2.54358	11.6908	0	0	0	0	0	0	0	0	0	0	0	0	0	0	0	0	0	0	0	0	0	x	x	x	x	x
PVIT_0005392.T1	26	1	161.43	0.00174534	1.66226e-05	Infinity	0.99189	2	1	114486	PVIT-0005392.T1	0	0	0	0	0	0	0	0	0	0	0	0	0	0	0	0	0	0	0	0	0	32.2569	51.5294	0.133462	0	0	0	0	0	0	x	x	x	x	x
PVIT_0010331.T1	36	1	129.59	0.00250284	2.30368e-05	Infinity	0.988924	1 2	2	83899	PVIT-0010331.T1	0	0	0	0	0	0	460.981	422.382	499.58	0	0	0	0	0	0	0	0	0	0	0	0	0	0	0	0	0	0	0	0	0	x	x	x	x	x
PVIT_0022863.T1	11	1	67.56	0.000151697	1.86981e-06	Infinity	0.999247	1	1	96686	PVIT-0022863.T1	0	0	0	0	0	0	287.84	224.068	351.612	0	0	0	0	0	0	0	0	0	0	0	0	0	0	0	0	0	0	0	0	0	x	x	x	x	x
PVIT_0010860.T1	6	1	37.14	4.4778e-05	6.2745e-07	493.258	0.999809	1	1	65178	PVIT-0010860.T1	0	0	0	224.492	136.308	180.4	0	0	0	0	0	0	159.53	5.77244	12.419	0	0	0	0	0	0	0	0	0	0	0	0	0	0	0	x	x	x	x	x
PVIT_0010850.T1	28	2	144.67	0.114724	0.000736592	173.076	0.821639	1	1	246226	PVIT-0010850.T1	0	0	0	0	0	0	0.45188	87.7124	63.7989	0	0	0	0	0	0	0	0	0	0	0	0	0	0	0	0	0	0	0	0	0		x	x	x	x
PVIT_0012254.T1	18	1	68.23	0.000173049	2.10485e-06	476.81	0.999133	1	1	52445	PVIT-0012254.T1	0	0	0	0	0	0	394.318	542.709	245.927	0	0	0	0	0	0	0	0	0	0	0	0	0	0	0	0	0	0	0	0	0	x	x	x	x	x
PVIT_0001847.T1	9	1	46.07	0.100211	0.000649953	Infinity	0.836044	1	1	78372	PVIT-0001847.T1	0	0	0	0	0	0	613.592	12.2238	1214.96	0	0	0	0	0	0	0	0	0	0	0	0	16.6381	25.0944	33.5506	0	0	0	0	0	0		x	x	x	x
PVIT_0006124.T1	8	1	58.6	0.0567956	0.000386498	Infinity	0.885909	1	1	103746	PVIT-0006124.T1	0	0	0	2.66967	0.000290034	1.33498	0	0	0	0	0	0	0	0	0	1.24299	3.32359	2.28329	0	0	0	6.1797	4.01524	7.83998	0	0	0	15.4385	1.81965	11.297		x	x	x	x
PVIT_0010542.T1	19	1	84.37	0.00945344	7.58413e-05	Infinity	0.967719	2	1	115464	PVIT-0010542.T1	0	0	0	0	0	0	0	0	0	0	0	0	0	0	0	0	0	0	0	0	0	1428.15	320.368	646.367	0	0	0	0	0	0	x	x	x	x	x
PVIT_0012640.T1	44	1	180.88	0.0424018	0.000295828	207380	0.905932	2	1	263355	PVIT-0012640.T1	0	0	0	0	0	0	0	0	0	0	0	0	0	0	0	1.34599	1.85973	2.37346	227.083	158.76	295.406	14.6971	136.202	3.78779	0	0	0	0	0	0	x	x	x	x	x
PVIT_0015955.T1	16	1	43.24	0.00298671	2.69011e-05	Infinity	0.987139	1	1	145973	PVIT-0015955.T1	0	0	0	167.271	59.3238	113.298	241.529	10.9759	472.081	0	0	0	0	0	0	0	0	0	0	0	0	0	0	0	0	0	0	0	0	0	x	x	x	x	x
PVIT_0012736.T1	14	2	57.7	0.00783104	6.39385e-05	Infinity	0.972054	1	1	63639	PVIT-0012736.T1	0	0	0	0	0	0	342.336	141.943	542.73	0	0	0	0	0	0	0	0	0	0	0	0	0	0	0	69.1369	59.8401	195.819	62.4968	32.1655	1.83413	x	x	x	x	x
PVIT_0000194.T1	51	1	175.81	8.42392e-08	2.25418e-09	Infinity	1	2	1	157770	PVIT-0000194.T1	0	0	0	0	0	0	0	0	0	0	0	0	0	0	0	18.704	8.95758	19.2523	0	0	0	0	0	0	0	0	0	0	0	0	x	x	x	x	x
PVIT_0005794.T1	54	2	240.83	0.000706454	7.38074e-06	18.4612	0.996446	1 2	2	177492	PVIT-0005794.T1	0	0	0	0	0	0	16.8539	33.7592	21.8112	0	0	0	0	0	0	0	0	0	0	0	0	0	0	0	0	0	0	0	0	0	x	x	x	x	x
PVIT_0016698.T1	11	1	49.48	7.84705e-06	1.36466e-07	Infinity	0.999979	2	1	69955	PVIT-0016698.T1	0	0	0	287.197	396.264	341.73	0	0	0	115.395	211.758	27.2445	159.85	198.736	263.198	0	0	0	0	0	0	0	0	0	7.18161	6.24496	8.11826	0	0	0	x	x	x	x	x
PVIT_0009328.T1	61	1	333.32	0.028466	0.000206413	Infinity	0.928244	1 2	2	97452	PVIT-0009328.T1	28.6132	67.1009	105.589	228.404	113.891	171.147	0	0	0	20.4117	260.278	38.558	58.3032	84.6192	77.2951	0	0	0	0	0	0	0	0	0	0	0	0	0	0	0	x	x	x	x	x
PVIT_0006260.T1	8	2	34.53	0.023698	0.000173815	Infinity	0.936843	1	1	39079	PVIT-0006260.T1	0	0	0	0	0	0	17.1649	2.60804	31.7217	0	0	0	0	0	0	0	0	0	0	0	0	0	0	0	0	0	0	0	0	0	x	x	x	x	x
PVIT_0009023.T1	31	3	160.61	2.12938e-10	1.12918e-11	1314.92	1	1 2	2	87684	PVIT-0009023.T1	0	0	0	0	0	0	0	0	0	0	0	0	0	0	0	0	0	0	0	0	0	0	0	0	0	0	0	1.80625	0.298847	3.31365	x	x	x	x	x
PVIT_0000327.T1	7	2	50.57	0.183752	0.00114608	9.64852	0.762097	1;2	2	10467	PVIT-0000327.T1	0	0	0	0	0	0	0	0	0	0	0	0	0	0	0	0	0	0	0	0	0	0	0	0	0	0	0	8.61593	10.0335	7.4992		x	x	x	x
PVIT_0000485.T1	10	2	50.85	6.00044e-07	1.33806e-08	Infinity	1	2	1	9848	PVIT-0000485.T1	208.618	1.49144	8.17546	0	0	0	0	0	0	0	0	0	0	0	0	0	0	0	0	0	0	0	0	0	0	0	0	0	0	0	x	x	x	x	x
PVIT_0000631.T1	34	2	130.04	5.56008e-05	7.58603e-07	801.128	0.999754	2	1	106904	PVIT-0000631.T1	0	0	0	3.39416	38.624	0.693666	0	0	0	0	0	0	9.00227	1.89874	4.70637	0	0	0	0	0	0	0	0	0	0	0	0	0	0	0	x	x	x	x	x
PVIT_0000923.T1	9	1	45.36	0.0559779	0.000382182	Infinity	0.886984	2	1	15593	PVIT-0000923.T1	0	0	0	0	0	0	0	0	0	0	0	0	4.75719	1.71991	9.86574	0	0	0	0	0	0	0	0	0	0	0	0	0	0	0		x	x	x	x
PVIT_0000989.T1	12	1	58.4	0.179028	0.00112168	Infinity	0.765814	2	1	73974	PVIT-0000989.T1	0	0	0	114.763	267.36	132.317	0	0	0	0	0	0	0	0	0	0	0	0	0	0	0	139.872	206.958	72.7851	0	0	0	0	0	0		x	x	x	x
PVIT_0001243.T1	20	1	86.6	0.00355748	3.14613e-05	Infinity	0.985124	1	1	77657	PVIT-0001243.T1	6.02948	1.20191	3.61569	0	0	0	0	0	0	0	0	0	0	0	0	249.385	1186.17	62.4627	0	0	0	0	0	0	0	0	0	18.5854	26.8043	35.0231	x	x	x	x	x
PVIT_0001636.T1	14	2	70.02	2.34765e-05	3.56027e-07	Infinity	0.999912	1	1	43231	PVIT-0001636.T1	0	0	0	0	0	0	2.05801	11921.8	30704.8	0	0	0	0	0	0	0	0	0	0	0	0	0	0	0	0	0	0	0	0	0	x	x	x	x	x
PVIT_0001807.T1	11	1	80.75	0.0606294	0.000409231	Infinity	0.880953	1;2	2	11490	PVIT-0001807.T1	0	0	0	0	0	0	545.358	208.5	882.217	0	0	0	0	0	0	0	0	0	0	0	0	0	0	0	0	0	0	0	0	0		x	x	x	x
PVIT_0002485.T1	4	2	28.64	0.0405337	0.000283749	Infinity	0.908727	1	1	9182	PVIT-0002485.T1	0	0	0	0	0	0	4.2633	59.8681	1461.81	0	0	0	0	0	0	0	0	0	0	0	0	0	0	0	0	0	0	0	0	0	x	x	x	x	x
PVIT_0002516.T1	30	2	117.42	0.000362726	4.05499e-06	Infinity	0.998142	2	1	65346	PVIT-0002516.T1	0	0	0	0	0	0	0	0	0	0	0	0	0	0	0	0	0	0	0	0	0	0	0	0	0	0	0	14.9946	38.5706	16.4297	x	x	x	x	x
PVIT_0002520.T1	18	3	77.85	1.95243e-06	3.91212e-08	33.9884	0.999997	1	1	63369	PVIT-0002520.T1	0	0	0	0	0	0	51.9841	59.0019	93.7733	0	0	0	0	0	0	0	0	0	0	0	0	0	0	0	0	0	0	0	0	0	x	x	x	x	x
PVIT_0002838.T1	40	1	156	0.0049676	4.20921e-05	Infinity	0.980473	2	1	63340	PVIT-0002838.T1	0	0	0	0	0	0	0	0	0	0	0	0	0	0	0	0	0	0	0	0	0	0	0	0	0	0	0	68.1565	0.510774	289.156	x	x	x	x	x
PVIT_0002848.T1	10	1	50.85	0.0159443	0.000121678	Infinity	0.952404	2	1	16204	PVIT-0002848.T1	29.3489	17.8329	6.31686	34.0227	46.6864	21.359	0	0	0	0	0	0	0	0	0	0	0	0	0	0	0	15.2541	2.66547	8.95978	0	0	0	0	0	0	x	x	x	x	x
PVIT_0002863.T1	7	1	32.08	0.00103839	1.03907e-05	Infinity	0.994911	2	1	9290	PVIT-0002863.T1	0	0	0	41.0484	193.477	117.263	0	0	0	0	0	0	3.96227	3.19116	6.42935	0	0	0	0	0	0	183.845	37.3935	179.58	0	0	0	0	0	0	x	x	x	x	x
PVIT_0002867.T1	15	1	83.75	0.00720315	5.92199e-05	Infinity	0.973807	2	1	12346	PVIT-0002867.T1	64.577	36.0948	12.2151	0	0	0	6.37726	4.92593	3.4746	0	0	0	0	0	0	82.0338	61.8332	41.6326	2.48463	2.17402	2.79524	4.39702	53.7677	6.78529	0	0	0	0	0	0	x	x	x	x	x
PVIT_0003003.T1	7	2	75.48	6.40532e-05	8.58394e-07	Infinity	0.99971	2	1	40234	PVIT-0003003.T1	6.84513	16.6135	26.3818	56.6364	56.8842	56.7603	0	0	0	0	0	0	24.5945	125.055	94.2974	0	0	0	0	0	0	0	0	0	0	0	0	0	0	0	x	x	x	x	x
PVIT_0003653.T1	18	2	80.65	0.00100174	1.00847e-05	Infinity	0.995076	1	1	77216	PVIT-0003653.T1	0	0	0	0	0	0	10.7308	613.627	1004.36	0	0	0	0	0	0	0	0	0	0	0	0	0	0	0	0	0	0	0	0	0	x	x	x	x	x
PVIT_0003812.T1	14	2	60.34	0.000136513	1.70034e-06	363.03	0.999327	2	1	62095	PVIT-0003812.T1	0	0	0	0	0	0	0	0	0	0	0	0	23.9386	17.0262	12.6055	0	0	0	0	0	0	0	0	0	0	0	0	0	0	0	x	x	x	x	x
PVIT_0003907.T1	37	1	132.72	4.87164e-08	1.39834e-09	Infinity	1	2	1	87690	PVIT-0003907.T1	24.1444	14.8777	5.61089	0	0	0	0	0	0	0	0	0	0	0	0	0	0	0	0	0	0	0	0	0	0	0	0	0	0	0	x	x	x	x	x
PVIT_0004465.T1	4	1	37.37	0.00891237	7.19179e-05	Infinity	0.969136	2	1	19883	PVIT-0004465.T1	0	0	0	0	0	0	0	0	0	0	0	0	22.927	7.4593	15.1932	0	0	0	0	0	0	2.38752	8.05797	1.51484	0	0	0	0	0	0	x	x	x	x	x
PVIT_0004476.T1	72	1	341.75	0.000261273	3.02704e-06	Infinity	0.998667	1 2	2	133233	PVIT-0004476.T1	0	0	0	0	0	0	37.2135	30.6138	43.8131	0	0	0	0	0	0	0	0	0	0	0	0	3.50656	4.39439	5.28223	0	0	0	0	0	0	x	x	x	x	x
PVIT_0004526.T1	16	1	69.66	1.90868e-05	2.9564e-07	Infinity	0.999932	2	1	38182	PVIT-0004526.T1	0	0	0	0	0	0	0	0	0	0	0	0	0	0	0	6.00593	55.1999	24.1964	0	0	0	0	0	0	0	0	0	0	0	0	x	x	x	x	x
PVIT_0004682.T1	14	1	61.93	0.00191881	1.80673e-05	Infinity	0.99119	1;2	2	23150	PVIT-0004682.T1	0	0	0	46.36	102.641	74.5007	31.6347	16.4426	1.25053	1.70142	24.2976	8.68504	3.13919	3.27722	10.076	0	0	0	0	0	0	139.426	15.0204	83.1394	0	0	0	0	0	0	x	x	x	x	x
PVIT_0005789.T1	21	1	72.33	0.00127406	1.24927e-05	Infinity	0.993871	2	1	38593	PVIT-0005789.T1	0	0	0	0	0	0	0	0	0	0	0	0	0	0	0	0	0	0	0	0	0	0	0	0	0	0	0	0.0888246	0.0483965	0.00796835	x	x	x	x	x
PVIT_0005934.T1	15	1	61.65	0.287122	0.00174107	Infinity	0.688939	1	1	92754	PVIT-0005934.T1	0	0	0	0	0	0	624.967	437.801	812.134	0	0	0	0	0	0	126.676	539.651	333.163	0	0	0	0	0	0	0	0	0	0	0	0		x	x	x	x
PVIT_0006091.T1	7	1	62.82	0.0208971	0.000155331	Infinity	0.942206	1;2	2	20762	PVIT-0006091.T1	0	0	0	0	0	0	0	0	0	134.099	466.093	190.251	0	0	0	0	0	0	0	0	0	0	0	0	0	0	0	0	0	0	x	x	x	x	x
PVIT_0006442.T1	31	1	91.79	6.65277e-06	1.1767e-07	Infinity	0.999983	2	1	71215	PVIT-0006442.T1	3.41482	0.79062	2.10272	0.629462	86.3027	4.40566	0	0	0	0.193167	3.87804	2.0356	8.16065	9.70332	6.61799	0	0	0	0	0	0	0	0	0	0	0	0	0	0	0	x	x	x	x	x
PVIT_0006562.T1	32	1	127.46	0.368672	0.00221134	36.0134	0.638471	2	1	71033	PVIT-0006562.T1	0	0	0	0	0	0	0	0	0	0	0	0	0	0	0	7.95299	6.50288	5.05278	0	0	0	0	0	0	0	0	0	0	0	0		x	x	x	x
PVIT_0006889.T1	18	1	113.26	0.284539	0.00172794	Infinity	0.690619	1;2	2	48339	PVIT-0006889.T1	0	0	0	0	0	0	0.77625	0.0159128	0.396081	0	0	0	0	0	0	0	0	0	0	0	0	0	0	0	0	0	0	0	0	0		x	x	x	x
PVIT_0007176.T1	18	1	73.65	2.8863e-06	5.60725e-08	Infinity	0.999995	2	1	51699	PVIT-0007176.T1	0	0	0	0	0	0	0	0	0	0	0	0	0	0	0	0	0	0	0	0	0	0	0	0	5.47243	13.6685	16.9717	0	0	0	x	x	x	x	x
PVIT_0007295.T1	14	1	83.09	0.00079519	8.21471e-06	Infinity	0.996026	1;2	2	17735	PVIT-0007295.T1	0	0	0	0	0	0	304.537	274.994	334.081	0	0	0	0	0	0	0	0	0	0	0	0	1777.31	709.688	2844.94	0	0	0	0	0	0	x	x	x	x	x
PVIT_0007467.T1	8	1	64.98	0.00464502	3.9765e-05	132.068	0.981501	1;2	2	28956	PVIT-0007467.T1	0	0	0	0	0	0	0	0	0	0	0	0	0	0	0	0	0	0	0	0	0	76.6838	24.5719	42.8389	0	0	0	0	0	0	x	x	x	x	x
PVIT_0007565.T1	30	1	137.39	0.00743801	6.10903e-05	Infinity	0.973146	2	1	99567	PVIT-0007565.T1	0	0	0	0	0	0	0	0	0	0	0	0	148.513	235.396	217.559	0	0	0	0	0	0	1003.63	13.18	264.79	0	0	0	0	0	0	x	x	x	x	x
PVIT_0007843.T1	20	1	99.85	6.38369e-05	8.5688e-07	Infinity	0.999712	2	1	38566	PVIT-0007843.T1	991.318	42.5273	308.786	0	0	0	0	0	0	0	0	0	0	0	0	0	0	0	0	0	0	0	0	0	0	0	0	0	0	0	x	x	x	x	x
PVIT_0008807.T1	21	1	87.22	1.99507e-13	2.47013e-14	Infinity	1	2	1	58495	PVIT-0008807.T1	0	0	0	0	0	0	6.95083	143.495	87.3041	0	0	0	0	0	0	0	0	0	0	0	0	0	0	0	0	0	0	0	0	0	x	x	x	x	x
PVIT_0009102.T1	40	1	223.44	0.00151974	1.46591e-05	Infinity	0.992823	2	1	86945	PVIT-0009102.T1	0	0	0	0	0	0	5.75307	90.1881	90.566	0	0	0	0	0	0	20.0088	12.387	4.76521	14.5893	34.2885	53.9878	0	0	0	10.5586	0.207804	5.38322	0	0	0	x	x	x	x	x
PVIT_0009108.T1	9	2	47.48	0.00060781	6.46413e-06	Infinity	0.99692	2	1	22065	PVIT-0009108.T1	285.812	3231.43	6177.05	0	0	0	0	0	0	1875.79	4150.82	1008.82	951.884	1038.83	1778.73	0	0	0	0	0	0	0	0	0	0	0	0	0	0	0	x	x	x	x	x
PVIT_0009120.T1	20	1	97.75	9.99514e-07	2.12055e-08	Infinity	0.999999	2	1	34593	PVIT-0009120.T1	0	0	0	0	0	0	0	0	0	0	0	0	18.1923	19.0067	17.3778	0	0	0	0	0	0	0	0	0	56.4352	50.5572	16.8103	79.2392	132.268	166.154	x	x	x	x	x
PVIT_0009124.T1	5	1	36.12	1.33573e-05	2.20286e-07	Infinity	0.999957	2	1	26349	PVIT-0009124.T1	0	0	0	0	0	0	0	0	0	11.763	10.5721	7.47702	0	0	0	0	0	0	0	0	0	0	0	0	0	0	0	0	0	0	x	x	x	x	x
PVIT_0009263.T1	24	1	87.91	0.000159362	1.94981e-06	Infinity	0.999206	2	1	91567	PVIT-0009263.T1	54.1239	61.7793	69.4347	0	0	0	0	0	0	0	0	0	0	0	0	1.86816	0.0267241	2.37208	0	0	0	0	0	0	0	0	0	0	0	0	x	x	x	x	x
PVIT_0009277.T1	16	2	82.73	2.88235e-09	1.10695e-10	Infinity	1	1;2	2	32306	PVIT-0009277.T1	166.789	160.603	35.8109	0	0	0	6.59959	8.87167	4.32752	0	0	0	76.2451	57.3161	108.963	0	0	0	0	0	0	0	0	0	0	0	0	0	0	0	x	x	x	x	x
PVIT_0010076.T1	27	1	129.21	0.413174	0.00246048	Infinity	0.612549	1	1	710936	PVIT-0010076.T1	0	0	0	0	0	0	0	0	0	1756.25	3473.98	38.5076	0	0	0	0	0	0	0	0	0	0	0	0	100.719	1.16173	50.9403	0	0	0		x	x	x	x
PVIT_0010506.T1	23	1	100.26	1.58083e-06	3.20625e-08	Infinity	0.999998	1 2	2	35096	PVIT-0010506.T1	0	0	0	0	0	0	0	0	0	0	0	0	0	0	0	0	0	0	12.472	17.3269	7.6172	1.17806	0.758775	0.412668	0	0	0	0	0	0	x	x	x	x	x
PVIT_0010515.T1	22	1	113.14	0.00481221	4.09007e-05	6168.53	0.980966	2	1	69573	PVIT-0010515.T1	0	0	0	0	0	0	0	0	0	0	0	0	67.4529	86.3837	75.314	0	0	0	0	0	0	0	0	0	0	0	0	0.016962	0.120587	0.18377	x	x	x	x	x
PVIT_0011079.T1	24	1	101.59	0.00482945	4.10053e-05	Infinity	0.980911	1	1	66685	PVIT-0011079.T1	0	0	0	0	0	0	294.919	259.992	329.847	0	0	0	0	0	0	0	0	0	0	0	0	0	0	0	0	0	0	0	0	0	x	x	x	x	x
PVIT_0011330.T1	22	1	76.19	0.0778654	0.000515913	Infinity	0.860176	2	1	46304	PVIT-0011330.T1	0	0	0	0	0	0	0	0	0	0	0	0	5.47741	26.2268	68.3767	0	0	0	0	0	0	0	0	0	0	0	0	0	0	0		x	x	x	x
PVIT_0011334.T1	8	1	64.03	3.69788e-08	1.11547e-09	Infinity	1	1	1	11315	PVIT-0011334.T1	0	0	0	0	0	0	7.67424	569.079	1116.65	0	0	0	0	0	0	0	0	0	0	0	0	0	0	0	0	0	0	0	0	0	x	x	x	x	x
PVIT_0011564.T1	10	1	101.47	0.0315927	0.000226315	Infinity	0.922911	1;2	2	27802	PVIT-0011564.T1	0	0	0	0	0	0	0	0	0	0	0	0	0	0	0	0	0	0	0	0	0	456.141	7.33847	76.1284	0	0	0	0	0	0	x	x	x	x	x
PVIT_0011573.T1	15	1	75.55	0.107852	0.000696787	Infinity	0.828352	2	1	34766	PVIT-0011573.T1	0	0	0	2.62875	629.003	315.816	0	0	0	0	0	0	0	0	0	0	0	0	0	0	0	0	0	0	0	0	0	0	0	0		x	x	x	x
PVIT_0011686.T1	17	1	115.76	0.0319222	0.000227693	Infinity	0.922362	2	1	56480	PVIT-0011686.T1	0	0	0	10.1937	40.6164	25.405	0	0	0	3.75342	25.4127	20.1386	6.37627	19.1479	17.8964	0	0	0	9.68095	36.5372	1.30232	81.5783	46.4166	40.1371	0	0	0	0.789487	0.381327	1.19765	x	x	x	x	x
PVIT_0011731.T1	25	2	112.91	0.000615564	6.53821e-06	77.5075	0.996882	1	1	107017	PVIT-0011731.T1	0	0	0	0	0	0	205.199	157.931	252.468	0	0	0	0	0	0	0	0	0	0	0	0	0	0	0	0	0	0	0	0	0	x	x	x	x	x
PVIT_0011756.T1	15	1	54.19	0.0356005	0.000251336	Infinity	0.916375	1	1	69646	PVIT-0011756.T1	0	0	0	0	0	0	8.53302	7.08221	9.98383	0	0	0	0	0	0	0	0	0	0	0	0	17.8375	9.97336	2.10926	0	0	0	0	0	0	x	x	x	x	x
PVIT_0011875.T1	17	1	99.87	2.70188e-05	4.04569e-07	Infinity	0.999896	2	1	30596	PVIT-0011875.T1	0	0	0	0	0	0	214.037	136.254	167.618	18.2199	15.9281	17.074	0	0	0	0	0	0	0	0	0	0	0	0	0	0	0	0	0	0	x	x	x	x	x
PVIT_0011961.T1	9	1	64.79	1.08583e-09	4.76582e-11	Infinity	1	2	1	19236	PVIT-0011961.T1	0	0	0	0	0	0	0	0	0	0	0	0	0	0	0	82.2695	140.699	113.448	0	0	0	0	0	0	0	0	0	0	0	0	x	x	x	x	x
PVIT_0012083.T1	15	1	77.69	0.176439	0.0011063	24.293	0.76787	1	1	88733	PVIT-0012083.T1	0	0	0	0	0	0	0	0	0	0	0	0	0	0	0	66.8459	314.74	5.54581	0	0	0	0	0	0	0	0	0	0	0	0		x	x	x	x
PVIT_0012289.T1	16	1	69.32	0.00442452	3.81529e-05	Infinity	0.982215	2	1	31854	PVIT-0012289.T1	7.36653	53.0764	98.7862	0	0	0	0	0	0	0	0	0	0	0	0	0	0	0	0	0	0	0	0	0	0	0	0	0	0	0	x	x	x	x	x
PVIT_0012401.T1	9	1	29.12	0.00960606	7.66949e-05	2301.7	0.967324	1	1	86808	PVIT-0012401.T1	0	0	0	23.396	0.0078243	0.183835	0	0	0	0	0	0	0	0	0	0	0	0	0	0	0	0.730752	0.222492	0.0374275	0.360449	0.186261	0.273355	0.240954	0.192707	0.208789	x	x	x	x	x
PVIT_0000529.T1	3	1	20.23	0.373969	0.00223987	Infinity	0.635336	1	1	48701	PVIT-0000529.T1	0	0	0	0	0	0	0	0	0	0	0	0	0	0	0	0	0	0	0	0	0	157.87	81.0002	4.13054	0	0	0	0	0	0		x	x	x	x
PVIT_0000780.T1	34	1	117.3	1.43391e-06	2.93699e-08	Infinity	0.999998	2	1	129563	PVIT-0000780.T1	0	0	0	0	0	0	0	0	0	0	0	0	0	0	0	98.3914	88.62	78.8485	0	0	0	0	0	0	0	0	0	131.092	172.105	151.512	x	x	x	x	x
PVIT_0000859.T1	61	1	242.32	4.44089e-16	1.0835e-16	Infinity	1	1 2	2	209484	PVIT-0000859.T1	0	0	0	0	0	0	0	0	0	0	0	0	0	0	0	123.512	10.8234	54.5418	0	0	0	2079.49	1671.19	586.348	88.6475	44.204	27.5348	108.411	97.3627	46.3693	x	x	x	x	x
PVIT_0012871.T1	23	1	75.41	3.33067e-15	6.00634e-16	Infinity	1	2	1	85020	PVIT-0012871.T1	15.0254	39.715	64.4045	0	0	0	0	0	0	0	0	0	0	0	0	0	0	0	0	0	0	0	0	0	0	0	0	0	0	0	x	x	x	x	x
PVIT_0012966.T1	6	1	26.89	7.30807e-05	9.57714e-07	Infinity	0.999663	1	1	22210	PVIT-0012966.T1	0	0	0	0	0	0	84.6299	109.665	59.5949	0	0	0	0	0	0	380.535	683.473	148.746	0	0	0	0	0	0	0	0	0	0	0	0	x	x	x	x	x
PVIT_0003245.T1	13	1	49.48	0.0370354	0.000260801	298.873	0.914108	1	1	78737	PVIT-0003245.T1	0	0	0	0	0	0	0	0	0	0	0	0	0	0	0	10.3354	39.0191	24.6772	0	0	0	49.5991	7.09226	46.4277	0	0	0	0	0	0	x	x	x	x	x
PVIT_0013124.T1	14	1	112.08	0.000169415	2.06368e-06	Infinity	0.999152	1;2	2	42425	PVIT-0013124.T1	0	0	0	0	0	0	117.918	3.09634	232.74	0	0	0	0	0	0	0	0	0	0	0	0	0	0	0	0	0	0	0	0	0	x	x	x	x	x
PVIT_0013175.T1	27	1	154.65	0.17088	0.00107387	162.096	0.772329	2	1	74633	PVIT-0013175.T1	0	0	0	0	0	0	0	0	0	0	0	0	0	0	0	14.06	97.594	55.827	0	0	0	0	0	0	0	0	0	0	0	0		x	x	x	x
PVIT_0013199.T1	44	2	198.38	1.20716e-08	4.00138e-10	2091.08	1	2	1	75081	PVIT-0013199.T1	0	0	0	0	0	0	5.46438	4.37147	6.02895	4.09643	4.62145	1.84836	0	0	0	0	0	0	0	0	0	0	0	0	0	0	0	0	0	0	x	x	x	x	x
PVIT_0013434.T1	15	2	63.49	1.26787e-07	3.24614e-09	Infinity	1	2	1	61124	PVIT-0013434.T1	0	0	0	0	0	0	2.50433	3.98545	1.02321	0	0	0	0	0	0	0	0	0	0	0	0	0	0	0	0	0	0	0	0	0	x	x	x	x	x
PVIT_0000283.T1	35	1	146.52	2.48989e-05	3.76222e-07	Infinity	0.999906	1 2	2	74330	PVIT-0000283.T1	16.718	0.691041	8.7045	0	0	0	0	0	0	0	0	0	0	0	0	0	0	0	0	0	0	0	0	0	0	0	0	0	0	0	x	x	x	x	x
PVIT_0013485.T1	25	2	159.16	0.0155639	0.000119324	2260.58	0.953232	1 2	2	8554	PVIT-0013485.T1	0	0	0	383.945	270.076	327.01	0	0	0	34.561	246.04	410.315	0	0	0	0	0	0	0	0	0	0	0	0	0	0	0	0	0	0	x	x	x	x	x
PVIT_0013696.T1	18	1	79.71	4.80118e-06	8.73583e-08	Infinity	0.999989	2	1	64754	PVIT-0013696.T1	3.37051	4.64589	4.0082	0	0	0	0	0	0	0	0	0	0	0	0	2606.72	434.185	4104.02	0	0	0	0	0	0	0	0	0	0	0	0	x	x	x	x	x
PVIT_0000858.T1	115	1	526.07	0.0217309	0.000160522	Infinity	0.940582	1 2	2	187206	PVIT-0000858.T1	0	0	0	9.77123	0.522415	5.14682	0	0	0	0	0	0	0	0	0	0	0	0	0	0	0	0	0	0	0	0	0	0	0	0	x	x	x	x	x
PVIT_0001003.T1	12	2	73.79	0.00277008	2.51685e-05	Infinity	0.987929	1	1	95148	PVIT-0001003.T1	0	0	0	0	0	0	3.09955	388.455	263.918	0	0	0	0	0	0	0	0	0	0	0	0	0	0	0	0	0	0	0	0	0	x	x	x	x	x
PVIT_0003652.T1	5	1	33.66	0.000216396	2.55346e-06	324.48	0.998903	2	1	22587	PVIT-0003652.T1	0	0	0	0	0	0	0	0	0	0	0	0	0	0	0	0	0	0	0	0	0	0	0	0	0.866421	7.98056	4.92667	2.48369	4.23479	4.01742	x	x	x	x	x
PVIT_0014142.T1	43	1	182.14	0.00626134	5.19998e-05	Infinity	0.976527	1 2	2	72827	PVIT-0014142.T1	12.1188	5.54709	18.6905	0	0	0	24.9395	5.46818	44.4107	0	0	0	0	0	0	0	0	0	0	0	0	0	0	0	0	0	0	0	0	0	x	x	x	x	x
PVIT_0014146.T1	30	1	197.56	0.000847712	8.6816e-06	Infinity	0.995781	1 2	2	72135	PVIT-0014146.T1	5.96136	6.2429	6.10213	0	0	0	0	0	0	0	0	0	0	0	0	0	0	0	0	0	0	3805.31	145.467	883.755	0	0	0	0	0	0	x	x	x	x	x
PVIT_0005572.T1	29	1	127.06	0.645045	0.00377888	19.6659	0.484975	1	1	146380	PVIT-0005572.T1	0	0	0	0	0	0	0	0	0	0	0	0	0	0	0	5.75271	111.5	58.6262	0	0	0	0	0	0	0	0	0	0	0	0		x	x	x	x
PVIT_0001518.T1	41	2	194.36	9.1626e-06	1.57365e-07	549.622	0.999974	1 2	2	118084	PVIT-0001518.T1	0	0	0	1.12909	3.42278	5.71647	0	0	0	0	0	0	53.4135	44.7646	62.0623	0	0	0	0	0	0	0	0	0	0	0	0	0	0	0	x	x	x	x	x
PVIT_0005720.T1	36	1	172.18	0.239978	0.00147024	Infinity	0.720642	1 2	2	85721	PVIT-0005720.T1	0	0	0	0	0	0	0	0	0	0	0	0	0	0	0	7.88241	264.228	136.055	5.49744	282.035	558.573	0	0	0	0	0	0	0	0	0		x	x	x	x
PVIT_0005997.T1	25	1	122.46	0.0490859	0.000338476	65.6173	0.896327	1	1	149464	PVIT-0005997.T1	0	0	0	0	0	0	0	0	0	0	0	0	0	0	0	0	0	0	0	0	0	0	0	0	0	0	0	167.758	56.4279	593.417	x	x	x	x	x
PVIT_0006333.T1	17	1	90.07	3.53034e-08	1.07273e-09	Infinity	1	2	1	65608	PVIT-0006333.T1	0	0	0	0	0	0	0	0	0	0	0	0	0	0	0	0	0	0	7.22307	13.4102	225.371	0	0	0	0	0	0	0	0	0	x	x	x	x	x
PVIT_0006674.T1	8	1	27.87	0.946187	0.0055158	Infinity	0.27704	1	1	55403	PVIT-0006674.T1	0	0	0	0	0	0	0	0	0	0	0	0	0	0	0	0	0	0	0.427001	4.09297	7.75893	0	0	0	0	0	0	0	0	0		x	x	x	x
PVIT_0006872.T1	14	1	48.19	3.20849e-09	1.21533e-10	Infinity	1	2	1	48756	PVIT-0006872.T1	0	0	0	0	0	0	0	0	0	0	0	0	0	0	0	172.129	243.384	314.639	0	0	0	0	0	0	0	0	0	0	0	0	x	x	x	x	x
PVIT_0015177.T1	14	1	60.37	0.00127367	1.24927e-05	Infinity	0.993873	1	1	54592	PVIT-0015177.T1	4.46367	0.711637	8.2157	0	0	0	0	0	0	0	0	0	0	0	0	0	0	0	0	0	0	0	0	0	0	0	0	0	0	0	x	x	x	x	x
PVIT_0015219.T1	15	1	73.26	0.0701358	0.000468441	2615.24	0.869217	1	1	100458	PVIT-0015219.T1	0	0	0	7643.15	2.0503	22.2139	0	0	0	0	0	0	0	0	0	0	0	0	0	0	0	0	0	0	0	0	0	0	0	0		x	x	x	x
PVIT_0002681.T1	67	1	333.13	4.72918e-06	8.64106e-08	4408.41	0.999989	2	1	110620	PVIT-0002681.T1	0	0	0	30.9431	5116.62	3.90108	0	0	0	0	0	0	0	0	0	0	0	0	0	0	0	0	0	0	0	0	0	0	0	0	x	x	x	x	x
PVIT_0008595.T1	9	1	64.83	0.0322395	0.000229759	Infinity	0.921835	2	1	40454	PVIT-0008595.T1	0	0	0	0	0	0	0	0	0	0	0	0	0	0	0	18.6175	25.622	32.6266	0	0	0	0	0	0	0	0	0	0	0	0	x	x	x	x	x
PVIT_0015337.T1	12	1	68.27	0.00166771	1.59565e-05	Infinity	0.992208	2	1	40365	PVIT-0015337.T1	0	0	0	0	0	0	0	0	0	0	0	0	0	0	0	0	0	0	0	0	0	15.9466	8.57532	1.20404	0	0	0	0	0	0	x	x	x	x	x
PVIT_0002719.T1	19	2	109.76	0.0449935	0.000312595	2572.69	0.902138	1;2	2	70703	PVIT-0002719.T1	0	0	0	289.998	100.942	195.47	0	0	0	180.784	227.812	365.092	0	0	0	0	0	0	0	0	0	0	0	0	0	0	0	0	0	0	x	x	x	x	x
PVIT_0002736.T1	46	2	191.32	0.0478264	0.00033034	698.345	0.898093	1 2	2	151588	PVIT-0002736.T1	0	0	0	0	0	0	0	0	0	0	0	0	41.1819	44.6975	41.5004	0	0	0	0	0	0	0	0	0	0	0	0	0	0	0	x	x	x	x	x
PVIT_0015910.T1	41	3	177.46	0.00185563	1.75521e-05	112.395	0.991443	2	1	124378	PVIT-0015910.T1	0	0	0	0	0	0	5.95457	22.9215	46.1478	0	0	0	0	0	0	0	0	0	0	0	0	0	0	0	0	0	0	0	0	0	x	x	x	x	x
PVIT_0003030.T1	34	1	144.1	4.28269e-05	6.02145e-07	Infinity	0.999819	2	1	136890	PVIT-0003030.T1	0	0	0	20.0675	102.109	4.67706	0	0	0	0	0	0	21.5627	25.0108	18.1147	0	0	0	0	0	0	0	0	0	0	0	0	0	0	0	x	x	x	x	x
PVIT_0003059.T1	9	1	46.27	0.19981	0.00123972	282.366	0.749762	1	1	43567	PVIT-0003059.T1	0	0	0	447.708	33.0043	16.574	0	0	0	0	0	0	0	0	0	0	0	0	0	0	0	0	0	0	0	0	0	0	0	0		x	x	x	x
PVIT_0016150.T1	10	1	40.46	0.000877997	8.96961e-06	Infinity	0.995641	2	1	34028	PVIT-0016150.T1	269.869	12.919	213.501	6.04169	329.743	3.88526	0	0	0	0	0	0	6.03943	6.73588	6.38766	0	0	0	0	0	0	0	0	0	0	0	0	0	0	0	x	x	x	x	x
PVIT_0009196.T1	19	1	79.85	3.42759e-12	2.65731e-13	Infinity	1	2	1	75962	PVIT-0009196.T1	0	0	0	0	0	0	0	0	0	0	0	0	0	0	0	80.1496	52.7478	294.319	13.6084	14.5916	15.5747	12.0963	14.9071	14.746	0	0	0	0	0	0	x	x	x	x	x
PVIT_0010537.T1	28	1	114.35	8.88178e-16	2.04661e-16	Infinity	1	2	1	79909	PVIT-0010537.T1	0	0	0	0	0	0	0	0	0	0	0	0	0	0	0	0	0	0	0	0	0	0	0	0	0	0	0	13.1855	4.28998	8.73774	x	x	x	x	x
PVIT_0016945.T1	5	1	18.55	0.00363928	3.21162e-05	Infinity	0.984842	2	1	13290	PVIT-0016945.T1	0	0	0	15.4797	65.9111	40.6954	0	0	0	0	0	0	2.07517	2.54362	4.08828	0	0	0	0	0	0	0	0	0	0	0	0	0	0	0	x	x	x	x	x
PVIT_0010607.T1	14	1	64.57	1.0537e-07	2.7487e-09	Infinity	1	2	1	83292	PVIT-0010607.T1	0	0	0	0	0	0	0	0	0	0	0	0	0	0	0	146.478	8.2629	12.9615	0	0	0	0	0	0	0	0	0	41.7576	42.1555	6.68648	x	x	x	x	x
PVIT_0010927.T1	61	1	311.82	1.12721e-06	2.36126e-08	Infinity	0.999999	1 2	2	139278	PVIT-0010927.T1	0	0	0	0	0	0	0	0	0	0	0	0	0	0	0	0	0	0	0	0	0	0	0	0	6.23015	354.483	154.438	290.453	99.8717	234.106	x	x	x	x	x
PVIT_0011071.T1	24	2	100.61	0.00542421	4.56348e-05	158.051	0.97905	2	1	88750	PVIT-0011071.T1	0	0	0	0	0	0	0	0	0	0	0	0	0	0	0	0	0	0	4.28464	9.41871	1.67585	0	0	0	0	0	0	0	0	0	x	x	x	x	x
PVIT_0005604.T1	9	1	63.86	7.01778e-05	9.26994e-07	Infinity	0.999679	1	1	74460	PVIT-0005604.T1	0	0	0	0	0	0	0	0	0	1212.66	402.461	2022.86	0	0	0	0	0	0	0	0	0	0	0	0	0	0	0	0	0	0	x	x	x	x	x
PVIT_0005963.T1	98	3	262.18	4.55915e-06	8.40442e-08	Infinity	0.99999	1 2	2	138034	PVIT-0005963.T1	0	0	0	3.24991	1.63536	0.990252	0	0	0	0	0	0	0	0	0	0	0	0	0	0	0	0	0	0	0	0	0	0	0	0	x	x	x	x	x
PVIT_0007469.T1	58	3	307.2	9.08591e-08	2.40802e-09	1107.18	1	2	1	237210	PVIT-0007469.T1	0	0	0	7.3868	8.94513	1.36459	0	0	0	0	0	0	0	0	0	0	0	0	0	0	0	0	0	0	0	0	0	0	0	0	x	x	x	x	x
PVIT_0017357.T1	2	1	14.95	2.58355e-06	5.06656e-08	Infinity	0.999996	1	1	12379	PVIT-0017357.T1	0	0	0	0	0	0	1772.1	2320.27	1223.94	0	0	0	0	0	0	0	0	0	0	0	0	0	0	0	0	0	0	0	0	0	x	x	x	x	x
PVIT_0017525.T1	13	1	55.68	1.19712e-07	3.09363e-09	Infinity	1	2	1	14943	PVIT-0017525.T1	55.7526	14.6669	56.6297	0	0	0	25.4921	58.7969	134.757	0	0	0	0	0	0	0	0	0	0	0	0	0	0	0	0	0	0	0	0	0	x	x	x	x	x
PVIT_0007487.T1	26	1	121.69	0.587923	0.00346628	Infinity	0.51613	1 2	2	69852	PVIT-0007487.T1	0	0	0	0	0	0	0	0	0	6.14681	5.87249	6.00965	0	0	0	0	0	0	0	0	0	0	0	0	0	0	0	0	0	0		x	x	x	x
PVIT_0017683.T1	22	2	66.51	6.15023e-10	2.89878e-11	Infinity	1	2	1	62201	PVIT-0017683.T1	0	0	0	0	0	0	136.156	247.341	354.186	0	0	0	57.9231	30.0534	2.1837	0	0	0	5.94002	5.46463	4.98924	0	0	0	14.3444	8.89624	19.3384	0	0	0	x	x	x	x	x
PVIT_0017806.T1	12	1	71.87	0.00281959	2.55066e-05	Infinity	0.987747	1	1	36423	PVIT-0017806.T1	4.2036	7.14887	1.25834	0	0	0	51.9797	52.7486	51.2107	0	0	0	0	0	0	1290.32	3523.99	4555.36	0	0	0	0	0	0	0	0	0	0	0	0	x	x	x	x	x
PVIT_0011970.T1	17	1	78.85	6.84624e-10	3.15512e-11	Infinity	1	2	1	64130	PVIT-0011970.T1	0	0	0	0	0	0	0	0	0	0	0	0	0	0	0	33.1919	10.1104	64.4376	0	0	0	0	0	0	0	0	0	0	0	0	x	x	x	x	x
PVIT_0009284.T1	50	1	235.48	5.81571e-06	1.04198e-07	Infinity	0.999986	1 2	2	138940	PVIT-0009284.T1	0	0	0	0	0	0	15.6319	231.164	99.55	0	0	0	0	0	0	0	0	0	0	0	0	0	0	0	0	0	0	0	0	0	x	x	x	x	x
PVIT_0010290.T1	39	1	171.84	0.247511	0.00151416	Infinity	0.715417	2	1	120188	PVIT-0010290.T1	0	0	0	0	0	0	0	0	0	0	0	0	19.7495	10.7639	28.7351	0	0	0	0	0	0	0	0	0	0	0	0	0	0	0		x	x	x	x
PVIT_0018909.T1	17	1	67.82	6.43707e-13	6.28212e-14	Infinity	1	2	1	49596	PVIT-0018909.T1	0	0	0	0	0	0	0	0	0	0	0	0	0	0	0	4.20817	0.0623184	2.72805	0	0	0	0	0	0	0	0	0	0	0	0	x	x	x	x	x
PVIT_0018924.T1	23	1	120.3	4.27185e-10	2.07232e-11	23706	1	2	1	60326	PVIT-0018924.T1	0	0	0	0	0	0	0	0	0	0	0	0	0	0	0	0	0	0	0	0	0	21.3552	0.800017	20.0466	0	0	0	0	0	0	x	x	x	x	x
PVIT_0019026.T1	18	2	53.05	2.91045e-05	4.3113e-07	9005.89	0.999886	2	1	41759	PVIT-0019026.T1	0	0	0	0	0	0	0	0	0	0	0	0	0	0	0	0	0	0	3.37053	5.89071	8.4109	0	0	0	0	0	0	1.08211	0.974001	0.86589	x	x	x	x	x
PVIT_0012091.T1	16	1	67.93	0.0177214	0.00013282	Infinity	0.948627	1	1	92592	PVIT-0012091.T1	0	0	0	0	0	0	0	0	0	0	0	0	0	0	0	0	0	0	0	0	0	0	0	0	1.74302	618.227	20.6173	0	0	0	x	x	x	x	x
PVIT_0019378.T1	22	1	101.93	6.53002e-05	8.68093e-07	Infinity	0.999704	2	1	49066	PVIT-0019378.T1	0	0	0	0	0	0	0	0	0	0	0	0	0	0	0	0	0	0	0	0	0	0	0	0	0	0	0	110.95	11.7212	61.3357	x	x	x	x	x
PVIT_0010644.T1	16	3	50.04	0.0547241	0.000374862	33376.4	0.888646	2	1	50525	PVIT-0010644.T1	0	0	0	4.82265	84.1633	0.267919	0	0	0	0	0	0	0.79538	1.87799	7.67061	0	0	0	0	0	0	0	0	0	0	0	0	0	0	0		x	x	x	x
PVIT_0019464.T1	8	1	49.56	0.010887	8.56847e-05	473.887	0.964087	1;2	2	16708	PVIT-0019464.T1	0	0	0	966.051	1.01469	22.393	0	0	0	2477.12	892.261	4061.97	0	0	0	0	0	0	0	0	0	0	0	0	0	0	0	0	0	0	x	x	x	x	x
PVIT_0011928.T1	6	1	27.14	0.00966334	7.69301e-05	4550.73	0.967176	1	1	46433	PVIT-0011928.T1	0	0	0	0	0	0	0	0	0	252.243	175679	10020.5	0	0	0	0	0	0	0	0	0	0	0	0	0	0	0	0	0	0	x	x	x	x	x
PVIT_0019496.T1	14	1	55.1	0	0	Infinity	1	2	1	28689	PVIT-0019496.T1	0	0	0	0	0	0	0	0	0	0	0	0	0	0	0	13.949	63.6069	113.265	0	0	0	0	0	0	0	0	0	0	0	0	x	x	x	x	x
PVIT_0012230.T1	31	2	180.68	0.000313928	3.58699e-06	Infinity	0.998393	1 2	2	72129	PVIT-0012230.T1	1.03723	1.27216	15.2918	0	0	0	0	0	0	0	0	0	12.4793	2.06516	0.814277	0	0	0	0	0	0	0	0	0	0	0	0	0	0	0	x	x	x	x	x
PVIT_0019670.T1	7	2	38.26	7.90306e-08	2.14245e-09	Infinity	1	1	1	45428	PVIT-0019670.T1	0	0	0	0	0	0	2.65877	36.904	220.361	0	0	0	0	0	0	0	0	0	0	0	0	0	0	0	0	0	0	0	0	0	x	x	x	x	x
PVIT_0019810.T1	15	1	83.46	0.0207159	0.00015426	Infinity	0.942562	2	1	28798	PVIT-0019810.T1	0.758375	236.439	472.12	0	0	0	0	0	0	163.25	392.861	1.83205	2.82134	14.257	19.0939	0	0	0	0	0	0	0	0	0	0	0	0	0	0	0	x	x	x	x	x
PVIT_0012891.T1	24	1	114.65	0.0003632	4.05499e-06	Infinity	0.998139	1 2	2	67473	PVIT-0012891.T1	0	0	0	2.85136	198.753	5.109	172.793	100.929	244.657	0	0	0	0	0	0	0	0	0	0	0	0	0	0	0	0	0	0	0	0	0	x	x	x	x	x
PVIT_0013052.T1	2	1	31.4	0.00316589	2.82694e-05	Infinity	0.986497	1	1	45782	PVIT-0013052.T1	7.21341	1.08875	4.15108	0	0	0	0	0	0	0	0	0	0	0	0	0	0	0	0	0	0	0	0	0	0	0	0	0	0	0	x	x	x	x	x
PVIT_0019989.T1	11	1	46.98	0.000355794	4.00468e-06	Infinity	0.998177	1	1	26592	PVIT-0019989.T1	0	0	0	0	0	0	0	0	0	0	0	0	0	0	0	131.31	326.608	424.87	0	0	0	0	0	0	0	0	0	0	0	0	x	x	x	x	x
PVIT_0012107.T1	27	1	116.41	0.00167616	1.60189e-05	Infinity	0.992174	2	1	71337	PVIT-0012107.T1	0	0	0	0	0	0	0	0	0	0	0	0	0	0	0	0	0	0	0	0	0	0	0	0	0	0	0	4.5423	3.80752	12.1705	x	x	x	x	x
PVIT_0020105.T1	44	2	210.22	0.00823448	6.69032e-05	Infinity	0.970951	1 2	2	78018	PVIT-0020105.T1	0	0	0	76.736	52.9585	64.8473	0	0	0	0	0	0	3.94032	13.3015	15.4088	0	0	0	0	0	0	85.4413	17.1651	37.9468	244.081	402.81	468.085	86.0995	59.8483	1.68718	x	x	x	x	x
PVIT_0020141.T1	13	1	46.74	4.64103e-05	6.4314e-07	Infinity	0.999801	2	1	44861	PVIT-0020141.T1	0	0	0	0.0267634	35.6415	0.020447	0	0	0	0	0	0	0	0	0	0	0	0	0	0	0	0	0	0	0	0	0	0	0	0	x	x	x	x	x
PVIT_0020178.T1	24	1	121.83	2.44377e-09	9.65039e-11	Infinity	1	2	1	64125	PVIT-0020178.T1	0	0	0	59.568	112.558	6.578	0	0	0	0	0	0	0.013221	3.81171	1.91246	0	0	0	0	0	0	0	0	0	0	0	0	0	0	0	x	x	x	x	x
PVIT_0012152.T1	19	2	76.71	0.000527471	5.6532e-06	Infinity	0.997313	1;2	2	62672	PVIT-0012152.T1	0	0	0	0	0	0	0	0	0	0	0	0	0	0	0	42.4755	3.56241	49.0515	0	0	0	0	0	0	0	0	0	0	0	0	x	x	x	x	x
PVIT_0013060.T1	32	1	105.67	0.0644622	0.000432636	Infinity	0.876132	2	1	52775	PVIT-0013060.T1	0	0	0	0	0	0	2.55103	1.37342	0.195803	0	0	0	0	0	0	0	0	0	0	0	0	0	0	0	0	0	0	0	0	0		x	x	x	x
PVIT_0012463.T1	8	1	28.52	0.000651656	6.86008e-06	Infinity	0.996708	2	1	53367	PVIT-0012463.T1	0	0	0	0	0	0	0	0	0	0	0	0	0	0	0	20.7838	13.5848	6.38581	0	0	0	0	0	0	0	0	0	0	0	0	x	x	x	x	x
PVIT_0014119.T1	28	2	146.75	9.98627e-08	2.62152e-09	Infinity	1	2	1	93561	PVIT-0014119.T1	0	0	0	0	0	0	0	0	0	0	0	0	0	0	0	0	0	0	0	0	0	0	0	0	3.23682	4.05913	2.4145	0.159008	0.413973	6.04594	x	x	x	x	x
PVIT_0020246.T1	48	2	281.01	4.53485e-05	6.32242e-07	Infinity	0.999806	1 2	2	50621	PVIT-0020246.T1	0	0	0	0	0	0	0	0	0	15.8152	26.5043	5.12609	0.721921	7.06698	18.0359	0	0	0	0	0	0	0	0	0	0	0	0	0	0	0	x	x	x	x	x
PVIT_0013280.T1	52	1	214.23	0.389825	0.00233147	Infinity	0.626037	1	1	192288	PVIT-0013280.T1	0	0	0	0	0	0	0	0	0	35.0469	7.88499	62.2088	0	0	0	0	0	0	0	0	0	0	0	0	0	0	0	0	0	0		x	x	x	x
PVIT_0013473.T1	15	1	84.63	6.86307e-12	4.8836e-13	Infinity	1	2	1	77238	PVIT-0013473.T1	4.37915	13.4374	8.90827	10.016	235.702	32.9914	17.7911	5.94193	11.8665	0	0	0	0	0	0	0	0	0	0	0	0	0	0	0	0	0	0	0	0	0	x	x	x	x	x
PVIT_0020532.T1	15	1	85.41	4.59632e-13	4.82636e-14	Infinity	1	2	1	35433	PVIT-0020532.T1	0	0	0	0	0	0	0	0	0	0	0	0	0	0	0	5.51111	11.5353	17.5594	0	0	0	0	0	0	0	0	0	0	0	0	x	x	x	x	x
PVIT_0014500.T1	22	1	56.74	0.000236505	2.77104e-06	Infinity	0.998797	1	1	86523	PVIT-0014500.T1	0	0	0	0	0	0	0	0	0	0	0	0	0	0	0	1.49664	63.8205	32.6586	0	0	0	0	0	0	0	0	0	0	0	0	x	x	x	x	x
PVIT_0020886.T1	11	1	55.42	0.000396952	4.3672e-06	Infinity	0.997967	1	1	49467	PVIT-0020886.T1	0	0	0	1217.56	0.216655	608.89	0	0	0	0	0	0	0	0	0	0	0	0	0	0	0	0	0	0	0	0	0	0	0	0	x	x	x	x	x
PVIT_0015303.T1	9	3	74.53	0.0109768	8.63098e-05	64372.8	0.963865	1;2	2	30749	PVIT-0015303.T1	0	0	0	0	0	0	0	0	0	0	0	0	134.631	25.8317	31.4181	0	0	0	0	0	0	0	0	0	0	0	0	0	0	0	x	x	x	x	x
PVIT_0021602.T1	20	1	79.53	6.67795e-08	1.83431e-09	Infinity	1	2	1	41565	PVIT-0021602.T1	0	0	0	0	0	0	0	0	0	0	0	0	0	0	0	0	0	0	0	0	0	15.3188	2.9836	17.5968	0	0	0	0	0	0	x	x	x	x	x
PVIT_0020878.T1	17	1	47.75	1.76711e-05	2.78157e-07	Infinity	0.999939	2	1	62450	PVIT-0020878.T1	0	0	0	0	0	0	0	0	0	0	0	0	0	0	0	34.5912	77.9894	121.388	0	0	0	0	0	0	0	0	0	0	0	0	x	x	x	x	x
PVIT_0022416.T1	5	1	32.08	0.421386	0.00250219	Infinity	0.607858	1	1	49022	PVIT-0022416.T1	0	0	0	0	0	0	0	0	0	0	0	0	0	0	0	0.17443	10.7416	123.704	0	0	0	9.17419	13.0086	16.843	0	0	0	0	0	0		x	x	x	x
PVIT_0015742.T1	13	1	78.45	3.25867e-06	6.25739e-08	1996.73	0.999994	1	1	52415	PVIT-0015742.T1	0	0	0	0	0	0	1835.98	2395.77	1276.19	0	0	0	0	0	0	0	0	0	0	0	0	0	0	0	0	0	0	0	0	0	x	x	x	x	x
PVIT_0022525.T1	9	1	44.96	2.20861e-05	3.3803e-07	Infinity	0.999919	2	1	39640	PVIT-0022525.T1	0	0	0	0	0	0	0	0	0	0	0	0	0	0	0	0	0	0	0	0	0	401.494	140.656	53.1213	0	0	0	0	0	0	x	x	x	x	x
PVIT_0022715.T1	28	1	173.89	0.00111999	1.11134e-05	Infinity	0.994547	1 2	2	58204	PVIT-0022715.T1	0	0	0	0	0	0	0	0	0	0	0	0	8.80859	10.0906	10.598	76.5801	147.681	5.47897	0	0	0	0	0	0	0	0	0	0	0	0	x	x	x	x	x
PVIT_0017184.T1	36	1	153.36	0.704172	0.00411365	69.1576	0.452022	1	1	166333	PVIT-0017184.T1	0	0	0	0	0	0	1300.59	615.675	92.6122	0	0	0	0	0	0	0	0	0	0	0	0	0	0	0	0	0	0	0	0	0		x	x	x	x
PVIT_0022818.T1	12	1	61.61	0.00310388	2.78355e-05	Infinity	0.986718	2	1	21689	PVIT-0022818.T1	0	0	0	29.3045	32.3093	30.8069	0	0	0	7.51321	30.35	6.56385	8.63788	15.98	15.9501	0	0	0	0	0	0	73.1573	27.0788	54.4407	0	0	0	0	0	0	x	x	x	x	x
PVIT_0019434.T1	13	1	72.23	9.83122e-10	4.38461e-11	Infinity	1	2	1	60933	PVIT-0019434.T1	83.2958	68.7588	77.3807	0	0	0	0	0	0	0	0	0	0	0	0	0	0	0	0	0	0	0	0	0	0	0	0	0	0	0	x	x	x	x	x
PVIT_0020477.T1	9	1	35.89	0.0019132	1.80349e-05	Infinity	0.991212	2	1	20873	PVIT-0020477.T1	0	0	0	0	0	0	0	0	0	0.258291	4.23746	2.24787	0	0	0	0	0	0	0	0	0	0	0	0	0	0	0	0	0	0	x	x	x	x	x
PVIT_0022634.T1	26	1	95.78	1.29602e-08	4.26625e-10	Infinity	1	1	1	122769	PVIT-0022634.T1	0	0	0	0	0	0	0	0	0	0	0	0	0	0	0	0	0	0	0	0	0	567.109	204.224	242.463	0	0	0	0	0	0	x	x	x	x	x
PVIT_0023677.T1	9	1	29.62	2.85007e-07	6.89283e-09	Infinity	1	2	1	63898	PVIT-0023677.T1	0	0	0	0	0	0	0	0	0	0	0	0	0	0	0	852.632	791.085	729.538	0	0	0	0	0	0	0	0	0	0	0	0	x	x	x	x	x
PVIT_0024838.T1	18	1	57.87	0.00122434	1.20622e-05	Infinity	0.994087	1;2	2	64005	PVIT-0024838.T1	0	0	0	0.496641	8.80626	4.65145	0	0	0	0	0	0	0	0	0	0	0	0	0	0	0	0	0	0	0	0	0	0	0	0	x	x	x	x	x
PVIT_0025280.T1	11	1	93.28	0.45968	0.00272568	Infinity	0.586283	1;2	2	14609	PVIT-0025280.T1	0	0	0	0	0	0	192.439	126.1	258.778	0	0	0	0	0	0	3.14385	163.101	83.1225	0	0	0	4.77357	3.93523	5.61191	0	0	0	0	0	0		x	x	x	x
PVIT_0026071.T1	16	1	65.51	8.75569e-06	1.50688e-07	Infinity	0.999975	2	1	18361	PVIT-0026071.T1	0	0	0	0	0	0	0	0	0	0	0	0	0	0	0	0	0	0	0	0	0	0	0	0	0	0	0	78.5891	12.4849	18.348	x	x	x	x	x
PVIT_0026462.T1	5	1	42.26	1.08259e-08	3.65062e-10	Infinity	1	2	1	6979	PVIT-0026462.T1	0	0	0	0	0	0	3.92474	0.0165619	7.83293	0	0	0	0	0	0	0	0	0	225.561	129.873	298.603	0	0	0	1.18475	0.336232	2.03327	0	0	0	x	x	x	x	x
PVIT_0027443.T1	7	1	47.11	0.0487954	0.000336752	Infinity	0.896733	1;2	2	22912	PVIT-0027443.T1	0	0	0	0	0	0	0.0102373	4.15946	0.250559	0	0	0	0	0	0	0	0	0	0.0155741	81.754	3.09953	7.66984	0.231325	0.37684	0	0	0	0	0	0	x	x	x	x	x

## Sheet: Functional analysis
Supplementary Table S1. Annotation of P. viticola proteins based on Plasmopara viticola genome database; protein secretion and effector function prediction using SignalP 5.0, TargetP 2.0, EffectorP 3.0 and Phobius.
													Phobius
Accession	Description	Length	GO IDs	GO Names	Enzyme Codes	Enzyme Names	InterPro IDs	InterPro GO IDs	InterPro GO Names	SignalP	TargetP	EffectorP	Transmembrane domain (TM) count	Signal peptide prediction	TM localization	Cysteine count	Secretion prediction (Yes or No)	Effector prediction (Yes or No)	Enzyme classification
PVIT_0007422.T1	Alkylated DNA repair alkB 8	617	F:GO:0016491; F:GO:0008168; P:GO:0055114; F:GO:0005488; P:GO:0032259	F:oxidoreductase activity; F:methyltransferase activity; P:oxidation-reduction process; F:binding; P:methylation			IPR005123 (PROFILE); IPR013216 (PFAM); IPR027450 (G3DSA:2.60.120.GENE3D); PTHR13069 (PANTHER),SSF51197 (SUPERFAMILY)	F:GO:0016491; P:GO:0008152; P:GO:0055114; F:GO:0008168	F:oxidoreductase activity; P:metabolic process; P:oxidation-reduction process; F:methyltransferase activity	OTHER	OTHER	Non-effector	0	0	i	18	No	No	Oxidoreductase
PVIT_0015492.T1	AAA-type ATPase containing the bromodomain	1666	F:GO:0005524; F:GO:0008270	F:ATP binding; F:zinc ion binding			IPR001487 (PRINTS); IPR001965 (SMART); IPR003593 (SMART); IPR003959 (PFAM); IPR003960 (PROSITE); IPR011011 (SUPERFAMILY); IPR013083 (G3DSA:3.30.40.GENE3D); IPR019786 (PROSITE); IPR019787 (PROFILE); IPR027417 (G3DSA:3.40.50.GENE3D); G3DSA:1.10.8.60 (GENE3D),PTHR23069 (PANTHER),PTHR23069:SF7 (PANTHER)	F:GO:0005524; F:GO:0008270; F:GO:0005515	F:ATP binding; F:zinc ion binding; F:protein binding	OTHER	OTHER	Non-effector	0	0	i	22	No	No	Hydrolase
PVIT_0014058.T1	hypothetical protein F442_06242	2469	C:GO:0005634; F:GO:0003677; P:GO:0006351; F:GO:0004386	C:nucleus; F:DNA binding; P:transcription, DNA-templated; F:helicase activity	EC:3.6.1; EC:3.6.1.15	Acting on acid anhydrides; Nucleoside-triphosphate phosphatase	IPR003617 (SMART); IPR017923 (G3DSA:1.20.930.GENE3D); IPR024481 (PFAM); IPR027417 (G3DSA:3.40.50.GENE3D); Coil (COIL),PTHR10887 (PANTHER),PTHR10887:SF384 (PANTHER),PF13086 (PFAM),PF13087 (PFAM)	C:GO:0005634	C:nucleus	OTHER	OTHER	Non-effector	0	0	i	44	No	No	Hydrolase
PVIT_0009549.T1	probable helicase MAGATAMA 3	1610	C:GO:0016021; P:GO:0006810	C:integral component of membrane; P:transport			IPR026121 (PTHR10887:PANTHER); IPR027417 (G3DSA:3.40.50.GENE3D); Coil (COIL),PTHR10887 (PANTHER),PF13086 (PFAM),PF13087 (PFAM)	P:GO:0006302	P:double-strand break repair	OTHER	OTHER	Non-effector	0	0	i	23	No	No	Hydrolase
PVIT_0002990.T1	glycoside hydrolase	543	F:GO:0005524; F:GO:0004672; P:GO:0006468; F:GO:0016787	F:ATP binding; F:protein kinase activity; P:protein phosphorylation; F:hydrolase activity			IPR004147 (PFAM); IPR011009 (SUPERFAMILY); PTHR43173 (PANTHER),PTHR43173:SF2 (PANTHER),NON_CYTOPLASMIC_DOMAIN (unknown),SIGNAL_PEPTIDE (unknown),SIGNAL_PEPTIDE_C_REGION (unknown),SIGNAL_PEPTIDE_H_REGION (unknown),SIGNAL_PEPTIDE_N_REGION (unknown),SignalP-noTM (SIGNALP)	no GO terms	no GO terms	OTHER	mTP	Cytoplasmic effector	0	Y	n12-22c30/31o	4	Yes	Yes	Kinase
PVIT_0002706.T1	ATP-binding Cassette (ABC) superfamily	1354	F:GO:0005524; F:GO:0042626; P:GO:0055085; C:GO:0016021; C:GO:0005886	F:ATP binding; F:ATPase activity, coupled to transmembrane movement of substances; P:transmembrane transport; C:integral component of membrane; C:plasma membrane	EC:3.6.1; EC:3.6.1.3; EC:3.6.1.15	Acting on acid anhydrides; Adenosinetriphosphatase; Nucleoside-triphosphate phosphatase	IPR003439 (PFAM); IPR003593 (SMART); IPR010929 (PFAM); IPR013525 (PFAM); IPR027417 (G3DSA:3.40.50.GENE3D); PTHR19241 (PANTHER),CYTOPLASMIC_DOMAIN (unknown),NON_CYTOPLASMIC_DOMAIN (unknown),TRANSMEMBRANE (unknown),TMhelix (TMHMM)	F:GO:0016887; F:GO:0005524; C:GO:0016020; C:GO:0016021; P:GO:0006810	F:ATPase activity; F:ATP binding; C:membrane; C:integral component of membrane; P:transport	OTHER	OTHER	Non-effector	14	0	i440-463o469-487i508-526o532-552i559-579o585-602i609-627o670-693i1089-1109o1121-1140i1161-1185o1191-1212i1219-1244o1324-1349i	21	No	No	Hydrolase
PVIT_0008562.T1	ATP-binding Cassette (ABC) Superfamily	1368	F:GO:0005524; F:GO:0042626; P:GO:0055085; C:GO:0016021; P:GO:0016310; F:GO:0016301; C:GO:0005886	F:ATP binding; F:ATPase activity, coupled to transmembrane movement of substances; P:transmembrane transport; C:integral component of membrane; P:phosphorylation; F:kinase activity; C:plasma membrane	EC:3.6.1; EC:3.6.1.3; EC:3.6.1.15	Acting on acid anhydrides; Adenosinetriphosphatase; Nucleoside-triphosphate phosphatase	IPR003439 (PFAM); IPR003593 (SMART); IPR010929 (PFAM); IPR013525 (PFAM); IPR027417 (G3DSA:3.40.50.GENE3D); PTHR19241 (PANTHER),CYTOPLASMIC_DOMAIN (unknown),NON_CYTOPLASMIC_DOMAIN (unknown),TRANSMEMBRANE (unknown),TMhelix (TMHMM)	F:GO:0016887; F:GO:0005524; C:GO:0016020; C:GO:0016021; P:GO:0006810	F:ATPase activity; F:ATP binding; C:membrane; C:integral component of membrane; P:transport	OTHER	OTHER	Non-effector	14	0	i452-470o476-499i520-544o556-578i590-608o614-633i680-701o1093-1113i1125-1146o1166-1192i1204-1227o1233-1252i1264-1283o1342-1363i	19	No	No	Hydrolase
PVIT_0002749.T1	Acetyl- carboxylase	2328	F:GO:0005524; F:GO:0003989; F:GO:0046872; F:GO:0004075; P:GO:0006633	F:ATP binding; F:acetyl-CoA carboxylase activity; F:metal ion binding; F:biotin carboxylase activity; P:fatty acid biosynthetic process	EC:6.4.1; EC:6.4.1.2; EC:6.3.4.14	Forming carbon-carbon bonds; Acetyl-CoA carboxylase; Biotin carboxylase	IPR000022 (PFAM); IPR000089 (PFAM); IPR005479 (PFAM); IPR005481 (PFAM); IPR005482 (PFAM); IPR011053 (SUPERFAMILY); IPR011054 (SUPERFAMILY); IPR011761 (PROFILE); IPR011762 (PROFILE); IPR011763 (PROFILE); IPR011764 (PROFILE); IPR013537 (PFAM); IPR013815 (G3DSA:3.30.1490.GENE3D); IPR013816 (G3DSA:3.30.470.GENE3D); IPR016185 (G3DSA:3.40.50.GENE3D); Coil (COIL),G3DSA:2.40.50.100 (GENE3D),PTHR18866 (PA…	F:GO:0005524; F:GO:0046872; F:GO:0003989; F:GO:0003824; F:GO:0004075; P:GO:0006633; F:GO:0016874	F:ATP binding; F:metal ion binding; F:acetyl-CoA carboxylase activity; F:catalytic activity; F:biotin carboxylase activity; P:fatty acid biosynthetic process; F:ligase activity	OTHER	OTHER	Non-effector	0	0	i	21	No	No	Ligase
PVIT_0016193.T1	ap-3 complex subunit	1096	P:GO:0016192; C:GO:0030123; P:GO:0006886	P:vesicle-mediated transport; C:AP-3 adaptor complex; P:intracellular protein transport			IPR002553 (PFAM); IPR011989 (G3DSA:1.25.10.GENE3D); IPR016024 (SUPERFAMILY); IPR026739 (PANTHER); IPR026740 (PIR)	C:GO:0030117; P:GO:0016192; C:GO:0030123; P:GO:0006886; F:GO:0005488	C:membrane coat; P:vesicle-mediated transport; C:AP-3 adaptor complex; P:intracellular protein transport; F:binding	OTHER	OTHER	Non-effector	0	0	i	16	No	No	Other
PVIT_0010364.T1	short chain dehydrogenase reductase family oxidoreductase	584	F:GO:0004386	F:helicase activity	EC:3.6.1; EC:3.6.1.15	Acting on acid anhydrides; Nucleoside-triphosphate phosphatase	IPR002347 (PFAM); IPR016040 (G3DSA:3.40.50.GENE3D); PTHR43544 (PANTHER),PTHR43544:SF1 (PANTHER),PF13561 (PFAM)	no GO terms	no GO terms	OTHER	OTHER	Cytoplasmic effector	0	0	i	11	No	Yes	Oxidoreductase
PVIT_0007199.T1	Thioredoxin-dependent peroxide reductase	380	C:GO:0005623; P:GO:0098869; P:GO:0045454; P:GO:0055114; F:GO:0051920	C:cell; P:cellular oxidant detoxification; P:cell redox homeostasis; P:oxidation-reduction process; F:peroxiredoxin activity	EC:1.11.1.15	Peroxiredoxin	IPR000866 (PFAM); IPR012336 (G3DSA:3.40.30.GENE3D); IPR013766 (PFAM); IPR019479 (PFAM); PTHR10681 (PANTHER),PTHR10681:SF135 (PANTHER),SignalP-TM (SIGNALP)	F:GO:0016209; F:GO:0016491; P:GO:0055114; P:GO:0045454; F:GO:0051920	F:antioxidant activity; F:oxidoreductase activity; P:oxidation-reduction process; P:cell redox homeostasis; F:peroxiredoxin activity	OTHER	mTP	Non-effector	0	0	i	5	No	No	Oxidoreductase
PVIT_0009614.T1	water dikinase	390	F:GO:0005524; P:GO:0006508; F:GO:0008233; P:GO:0016310; F:GO:0016301	F:ATP binding; P:proteolysis; F:peptidase activity; P:phosphorylation; F:kinase activity			IPR004536 (PIR); IPR010918 (G3DSA:3.90.650.GENE3D); IPR016188 (G3DSA:3.30.1330.GENE3D); PTHR10256:SF5 (PANTHER),SSF55326 (SUPERFAMILY)	F:GO:0005524	F:ATP binding	OTHER	OTHER	Non-effector	0	0	i	5	No	No	Other
PVIT_0000873.T1	aspartate aminotransferase	426	F:GO:0030170; F:GO:0042802; F:GO:0080130; C:GO:0005739; P:GO:0006520; P:GO:0009058; F:GO:0004069	F:pyridoxal phosphate binding; F:identical protein binding; F:L-phenylalanine:2-oxoglutarate aminotransferase activity; C:mitochondrion; P:cellular amino acid metabolic process; P:biosynthetic process; F:L-aspartate:2-oxoglutarate aminotransferase activity	EC:2.6.1.9; EC:2.6.1.57; EC:2.6.1.5; EC:2.6.1.1	Histidinol-phosphate transaminase; Aromatic-amino-acid transaminase; Tyrosine transaminase; Aspartate transaminase	IPR000796 (PRINTS); IPR004838 (PROSITE); IPR004839 (PFAM); IPR015421 (G3DSA:3.40.640.GENE3D); IPR015424 (SUPERFAMILY); PTHR11879:SF23 (PANTHER)	F:GO:0030170; F:GO:0003824; F:GO:0008483; P:GO:0006520; P:GO:0009058	F:pyridoxal phosphate binding; F:catalytic activity; F:transaminase activity; P:cellular amino acid metabolic process; P:biosynthetic process	OTHER	mTP	Non-effector	0	0	i	5	No	No	Transferase
PVIT_0010582.T1	tRNA 2-thiocytidine biosynthesis	1026	F:GO:0003824	F:catalytic activity			IPR000192 (PFAM); IPR011063 (PFAM); IPR014729 (G3DSA:3.40.50.GENE3D); IPR015421 (G3DSA:3.40.640.GENE3D); IPR015424 (SUPERFAMILY); PTHR43586 (PANTHER),PTHR43586:SF9 (PANTHER),SSF52402 (SUPERFAMILY)	F:GO:0003824	F:catalytic activity	OTHER	OTHER	Non-effector	0	0	i	26	No	No	Transferase
PVIT_0009287.T1	anaphase-promoting complex	2109	C:GO:0005680	C:anaphase-promoting complex			IPR002015 (PFAM); IPR024990 (PANTHER); PTHR12827:SF4 (PANTHER)	C:GO:0005680	C:anaphase-promoting complex	OTHER	OTHER	Non-effector	0	0	i	46	No	No	Other
PVIT_0002212.T1	nacht and ankyrin domain	602	C:GO:0016021	C:integral component of membrane			IPR002110 (SMART); IPR020683 (G3DSA:1.25.40.GENE3D); PTHR24166 (PANTHER)	F:GO:0005515	F:protein binding	OTHER	OTHER	Non-effector	0	0	i	7	No	No	Other
PVIT_0003574.T1	Cortactin-binding 2	236	C:GO:0016021	C:integral component of membrane			IPR002110 (SMART); IPR020683 (G3DSA:1.25.40.GENE3D); PTHR24193 (PANTHER),PTHR24193:SF105 (PANTHER),CYTOPLASMIC_DOMAIN (unknown),NON_CYTOPLASMIC_DOMAIN (unknown),TRANSMEMBRANE (unknown),TMhelix (TMHMM)	F:GO:0005515	F:protein binding	OTHER	OTHER	Non-effector	1	0	o29-50i	3	No	No	Other
PVIT_0007486.T1	ankyrin repeat	730					IPR002110 (PFAM); IPR020683 (G3DSA:1.25.40.GENE3D); Coil (COIL),PTHR42652 (PANTHER)	F:GO:0005515	F:protein binding	OTHER	OTHER	Non-effector	0	0	i	13	No	No	Other
PVIT_0014257.T1	ankyrin-2 isoform X2	659	P:GO:0034394; P:GO:0086036; C:GO:0014069; P:GO:0036371; P:GO:1901021; P:GO:0051928; P:GO:0008104; P:GO:0043268; C:GO:0045202; P:GO:0060048; F:GO:0030507; C:GO:0045211; C:GO:0042383; P:GO:0072661; C:GO:0031430; P:GO:0051924; C:GO:0031672; P:GO:0033292; P:GO:0086004; C:GO:0043034; P:GO:0042981; F:GO:0044325; C:GO:0005886; C:GO:0030018; F:GO:0005515; P:GO:0010628; P:GO:2001259; C:GO:0014704; C:GO:00…	P:protein localization to cell surface; P:regulation of cardiac muscle cell membrane potential; C:postsynaptic density; P:protein localization to T-tubule; P:positive regulation of calcium ion transmembrane transporter activity; P:positive regulation of calcium ion transport; P:protein localization; P:positive regulation of potassium ion transport; C:synapse; P:cardiac muscle contraction; F:spect…			IPR002110 (PRINTS); IPR020683 (G3DSA:1.25.40.GENE3D); PTHR24123 (PANTHER)	F:GO:0005515	F:protein binding	OTHER	OTHER	Non-effector	0	0	i	17	No	No	Other
PVIT_0017177.T1	Type II (General) Secretory Pathway (IISP) Family	345	P:GO:0071806; P:GO:0006605; F:GO:0015450; C:GO:0016021; C:GO:0005622	P:protein transmembrane transport; P:protein targeting; F:P-P-bond-hydrolysis-driven protein transmembrane transporter activity; C:integral component of membrane; C:intracellular			IPR002110 (SMART); IPR020683 (G3DSA:1.25.40.GENE3D); PTHR24133 (PANTHER)	F:GO:0005515	F:protein binding	OTHER	OTHER	Non-effector	0	0	i	7	No	No	Other
PVIT_0017795.T1	E3 ubiquitin- ligase XBOS34	474	F:GO:0008270; F:GO:0016874	F:zinc ion binding; F:ligase activity			IPR002110 (SMART); IPR011993 (G3DSA:2.30.29.GENE3D); IPR020683 (G3DSA:1.25.40.GENE3D); PTHR24193 (PANTHER),PTHR24193:SF93 (PANTHER)	F:GO:0005515	F:protein binding	OTHER	OTHER	Cytoplasmic effector	0	0	i	10	No	Yes	Other
PVIT_0008845.T1	ankyrin repeat-rich vertebrate like	1197					IPR002110 (SMART); IPR020683 (G3DSA:1.25.40.GENE3D); PTHR24119 (PANTHER),PTHR24119:SF3 (PANTHER)	F:GO:0005515	F:protein binding	OTHER	OTHER	Non-effector	0	0	i	17	No	No	Other
PVIT_0006991.T1	Annexin (Annexin) Family	334	P:GO:0090305; F:GO:0004519; F:GO:0005509; F:GO:0005544	P:nucleic acid phosphodiester bond hydrolysis; F:endonuclease activity; F:calcium ion binding; F:calcium-dependent phospholipid binding	EC:3.1	Acting on ester bonds	IPR001464 (PRINTS); IPR018502 (G3DSA:1.10.220.GENE3D); PTHR10502 (PANTHER),PTHR10502:SF167 (PANTHER),SSF47874 (SUPERFAMILY)	F:GO:0005509; F:GO:0005544	F:calcium ion binding; F:calcium-dependent phospholipid binding	OTHER	OTHER	Cytoplasmic effector	0	0	i	2	No	Yes	Other
PVIT_0006906.T1	Uncharacterized conserved	706	C:GO:0016021; F:GO:0046983	C:integral component of membrane; F:protein dimerization activity			IPR007632 (PANTHER); PTHR12308:SF60 (PANTHER),CYTOPLASMIC_DOMAIN (unknown),NON_CYTOPLASMIC_DOMAIN (unknown),TRANSMEMBRANE (unknown),TMhelix (TMHMM)	no GO terms	no GO terms	OTHER	OTHER	Non-effector	9	0	i251-271o277-297i353-376o396-419i439-460o480-503i547-566o596-620i632-649o	8	No	No	Other
PVIT_0010523.T1	alternative mitochondrial precursor	310	F:GO:0009916; C:GO:0016021; P:GO:0055114	F:alternative oxidase activity; C:integral component of membrane; P:oxidation-reduction process	EC:1.10.3	Acting on diphenols and related substances as donors	IPR002680 (PIR); PTHR31803 (PANTHER),PTHR31803:SF14 (PANTHER),CYTOPLASMIC_DOMAIN (unknown),NON_CYTOPLASMIC_DOMAIN (unknown),TRANSMEMBRANE (unknown),TMhelix (TMHMM)	F:GO:0009916; P:GO:0055114	F:alternative oxidase activity; P:oxidation-reduction process	OTHER	mTP	Non-effector	1	0	i197-220o	6	No	No	Oxidoreductase
PVIT_0002769.T1	hypothetical protein PHALS_10646	1291	C:GO:0016021	C:integral component of membrane			PTHR40861 (PANTHER),CYTOPLASMIC_DOMAIN (unknown),NON_CYTOPLASMIC_DOMAIN (unknown),TRANSMEMBRANE (unknown),TMhelix (TMHMM)	no GO terms	no GO terms	OTHER	OTHER	Non-effector	5	0	i53-76o82-100i112-129o141-162i581-600o	12	No	No	Hydrolase
PVIT_0022944.T1	adp-ribosylation factor	181	F:GO:0005525; P:GO:0007264; C:GO:0005622	F:GTP binding; P:small GTPase mediated signal transduction; C:intracellular			IPR005225 (TIGRFAMs); IPR006689 (PRINTS); IPR024156 (PROFILE); IPR027417 (G3DSA:3.40.50.GENE3D); PTHR11711 (PANTHER),PTHR11711:SF220 (PANTHER),SM00175 (SMART),SM00177 (SMART),SM00178 (SMART)	F:GO:0005525; P:GO:0007264; C:GO:0005622	F:GTP binding; P:small GTPase mediated signal transduction; C:intracellular	OTHER	OTHER	Cytoplasmic effector	0	0	i	2	No	Yes	Hydrolase
PVIT_0006590.T1	creatine kinase	435	F:GO:0005524; P:GO:0016310; F:GO:0016301	F:ATP binding; P:phosphorylation; F:kinase activity			IPR000749 (PANTHER); IPR014746 (G3DSA:3.30.590.GENE3D); IPR022413 (G3DSA:1.10.135.GENE3D); IPR022414 (PFAM); IPR022415 (PROSITE); NON_CYTOPLASMIC_DOMAIN (unknown),SIGNAL_PEPTIDE (unknown),SIGNAL_PEPTIDE_C_REGION (unknown),SIGNAL_PEPTIDE_H_REGION (unknown),SIGNAL_PEPTIDE_N_REGION (unknown),SignalP-TM (SIGNALP),SSF55931 (SUPERFAMILY)	F:GO:0003824; F:GO:0016301	F:catalytic activity; F:kinase activity	OTHER	mTP	Cytoplasmic effector	0	Y	n13-24c29/30o	3	Yes	Yes	Transferase
PVIT_0006099.T1	hypothetical protein L915_06464	799	P:GO:0016192; C:GO:0030131; P:GO:0006886	P:vesicle-mediated transport; C:clathrin adaptor complex; P:intracellular protein transport			IPR000253 (G3DSA:2.60.200.GENE3D); IPR008984 (SUPERFAMILY); IPR015151 (PFAM); PTHR23308 (PANTHER),PTHR23308:SF39 (PANTHER)	F:GO:0005515; P:GO:0016192; C:GO:0030131; P:GO:0006886	F:protein binding; P:vesicle-mediated transport; C:clathrin adaptor complex; P:intracellular protein transport	OTHER	OTHER	Non-effector	0	0	i	12	No	No	Other
PVIT_0004710.T1	probable RNA methyltransferase At5g51130	332	F:GO:0008168; P:GO:0032259	F:methyltransferase activity; P:methylation			IPR010675 (PFAM); IPR024160 (PROFILE); PTHR12315 (PANTHER),PTHR12315:SF4 (PANTHER),PF06325 (PFAM)	F:GO:0008168	F:methyltransferase activity	OTHER	OTHER	Cytoplasmic effector	0	0	i	4	No	Yes	Transferase
PVIT_0019115.T1	BSD domain-containing 1	423	F:GO:0003743; P:GO:0006413	F:translation initiation factor activity; P:translational initiation			IPR005607 (PFAM); PTHR16019 (PANTHER),PTHR16019:SF9 (PANTHER),SSF140383 (SUPERFAMILY)	no GO terms	no GO terms	OTHER	OTHER	Cytoplasmic effector	0	0	i	1	No	Yes	Other
PVIT_0003361.T1	Potassium channel tetramerisation-type BTB domain	566	P:GO:0006813; F:GO:0005249; P:GO:0071805; C:GO:0008076; P:GO:0051260	P:potassium ion transport; F:voltage-gated potassium channel activity; P:potassium ion transmembrane transport; C:voltage-gated potassium channel complex; P:protein homooligomerization			IPR003131 (PFAM); IPR011333 (SUPERFAMILY); G3DSA:3.30.710.10 (GENE3D)	P:GO:0051260	P:protein homooligomerization	OTHER	OTHER	Non-effector	0	0	i	13	No	No	Other
PVIT_0005978.T1	C2 domain	379	P:GO:0006508; F:GO:0008233; F:GO:0008237	P:proteolysis; F:peptidase activity; F:metallopeptidase activity			IPR000008 (G3DSA:2.60.40.GENE3D)	F:GO:0005515	F:protein binding	OTHER	OTHER	Cytoplasmic effector	0	0	i	1	No	Yes	Other
PVIT_0021267.T1	calreticulin precursor	421	F:GO:0005509; C:GO:0005783; F:GO:0051082; P:GO:0006457	F:calcium ion binding; C:endoplasmic reticulum; F:unfolded protein binding; P:protein folding			IPR001580 (PRINTS); IPR009033 (G3DSA:2.10.250.GENE3D); IPR009169 (PIR); IPR013320 (G3DSA:2.60.120.GENE3D); IPR018124 (PROSITE); Coil (COIL),PTHR11073:SF20 (PANTHER),NON_CYTOPLASMIC_DOMAIN (unknown),SIGNAL_PEPTIDE (unknown),SIGNAL_PEPTIDE_C_REGION (unknown),SIGNAL_PEPTIDE_H_REGION (unknown),SIGNAL_PEPTIDE_N_REGION (unknown),SignalP-TM (SIGNALP),SignalP-noTM (SIGNALP)	F:GO:0005515; F:GO:0005509; C:GO:0005783; F:GO:0051082; P:GO:0006457	F:protein binding; F:calcium ion binding; C:endoplasmic reticulum; F:unfolded protein binding; P:protein folding	SP(Sec/SPI)	SP	Cytoplasmic effector	0	Y	n5-14c19/20o	2	Yes	Yes	Other
PVIT_0012402.T1	calmodulin-regulated spectrin-associated 3	1211	F:GO:0005516; F:GO:0008017	F:calmodulin binding; F:microtubule binding			IPR011033 (SUPERFAMILY); IPR014797 (PFAM); Coil (COIL),NON_CYTOPLASMIC_DOMAIN (unknown),SIGNAL_PEPTIDE (unknown),SIGNAL_PEPTIDE_C_REGION (unknown),SIGNAL_PEPTIDE_H_REGION (unknown),SIGNAL_PEPTIDE_N_REGION (unknown),SignalP-TM (SIGNALP),SignalP-noTM (SIGNALP)	F:GO:0008017	F:microtubule binding	OTHER	OTHER	Non-effector	0	Y	n10-25c30/31o	22	Yes	No	Other
PVIT_0009071.T1	cytoplasmic catalase	512	C:GO:0005777; F:GO:0046872; F:GO:0004096; C:GO:0005739; P:GO:0098869; P:GO:0055114; P:GO:0042542; F:GO:0020037; P:GO:0042744	C:peroxisome; F:metal ion binding; F:catalase activity; C:mitochondrion; P:cellular oxidant detoxification; P:oxidation-reduction process; P:response to hydrogen peroxide; F:heme binding; P:hydrogen peroxide catabolic process	EC:1.11.1.7; EC:1.11.1.6	Peroxidase; Catalase	IPR002226 (PROSITE); IPR010582 (PFAM); IPR011614 (G3DSA:2.40.180.GENE3D); IPR018028 (PRINTS); IPR020835 (SUPERFAMILY); IPR024708 (PROSITE); IPR024711 (PIR)	P:GO:0006979; F:GO:0004096; P:GO:0055114; F:GO:0020037	P:response to oxidative stress; F:catalase activity; P:oxidation-reduction process; F:heme binding	OTHER	OTHER	Non-effector	0	0	i	3	No	No	Oxidoreductase
PVIT_0008870.T1	glucan 1,3-beta-	424	P:GO:0044042; F:GO:0004553	P:glucan metabolic process; F:hydrolase activity, hydrolyzing O-glycosyl compounds			IPR001547 (PFAM); IPR013781 (G3DSA:3.20.20.GENE3D); IPR017853 (SUPERFAMILY); IPR018087 (PROSITE); PTHR31297 (PANTHER),PTHR31297:SF27 (PANTHER),NON_CYTOPLASMIC_DOMAIN (unknown),SIGNAL_PEPTIDE (unknown),SIGNAL_PEPTIDE_C_REGION (unknown),SIGNAL_PEPTIDE_H_REGION (unknown),SIGNAL_PEPTIDE_N_REGION (unknown),SignalP-TM (SIGNALP),SignalP-noTM (SIGNALP)	P:GO:0005975	P:carbohydrate metabolic process	SP(Sec/SPI)	SP	Non-effector	0	Y	n2-13c21/22o	3	Yes	No	Hydrolase
PVIT_0007071.T1	hypothetical protein L917_07693	773					IPR001715 (G3DSA:1.10.418.GENE3D)	F:GO:0005515	F:protein binding	OTHER	OTHER	Non-effector	0	0	i	21	No	No	Other
PVIT_0000528.T1	cation transport	200	F:GO:0016791; P:GO:0016311; P:GO:0071704	F:phosphatase activity; P:dephosphorylation; P:organic substance metabolic process	EC:3.1; EC:3.1.3.41	Acting on ester bonds; 4-nitrophenylphosphatase	IPR006840 (PANTHER); IPR013024 (G3DSA:3.10.490.GENE3D); PTHR12192:SF11 (PANTHER)	F:GO:0003839; P:GO:0006751	F:gamma-glutamylcyclotransferase activity; P:glutathione catabolic process	OTHER	OTHER	Cytoplasmic effector	0	0	i	4	No	Yes	Lyase
PVIT_0013762.T1	DEAD-box ATP-dependent RNA helicase 3	732	F:GO:0004386	F:helicase activity			IPR002347 (PFAM); IPR011012 (SUPERFAMILY); IPR016040 (G3DSA:3.40.50.GENE3D); IPR022775 (PFAM); Coil (COIL),G3DSA:3.30.450.60 (GENE3D),PTHR43544 (PANTHER),PTHR43544:SF1 (PANTHER),PF13561 (PFAM)	P:GO:0006810	P:transport	OTHER	OTHER	Non-effector	0	0	i	13	No	No	Oxidoreductase
PVIT_0014719.T1	CLP1 homolog	433	F:GO:0005524; F:GO:0051731; C:GO:0005849; P:GO:0006388; P:GO:0016310; P:GO:0006378; P:GO:0006379	F:ATP binding; F:polynucleotide 5'-hydroxyl-kinase activity; C:mRNA cleavage factor complex; P:tRNA splicing, via endonucleolytic cleavage and ligation; P:phosphorylation; P:mRNA polyadenylation; P:mRNA cleavage	EC:2.7.1	Transferring phosphorus-containing groups	IPR010655 (PFAM); IPR027417 (G3DSA:3.40.50.GENE3D); PTHR12755 (PANTHER),PTHR12755:SF12 (PANTHER)	P:GO:0031124	P:mRNA 3'-end processing	OTHER	OTHER	Non-effector	0	0	i	7	No	No	Transferase
PVIT_0015328.T1	cAMP-dependent kinase type I-alpha regulatory subunit	1247	P:GO:0016310; F:GO:0016301	P:phosphorylation; F:kinase activity			IPR000595 (PFAM); IPR014710 (G3DSA:2.60.120.GENE3D); IPR018488 (PROSITE); IPR018490 (SUPERFAMILY); PTHR23011 (PANTHER)	no GO terms	no GO terms	OTHER	OTHER	Non-effector	0	0	i	16	No	No	Other
PVIT_0003600.T1	coproporphyrinogen iii oxidase	402	P:GO:0006779; F:GO:0004109; P:GO:0055114	P:porphyrin-containing compound biosynthetic process; F:coproporphyrinogen oxidase activity; P:oxidation-reduction process	EC:1.3.3.3	Coproporphyrinogen oxidase	IPR001260 (PRINTS); PTHR10755:SF10 (PANTHER),SignalP-TM (SIGNALP),SignalP-noTM (SIGNALP)	P:GO:0006779; F:GO:0004109; P:GO:0055114	P:porphyrin-containing compound biosynthetic process; F:coproporphyrinogen oxidase activity; P:oxidation-reduction process	OTHER	mTP	Cytoplasmic effector	0	0	i	7	No	Yes	Oxidoreductase
PVIT_0014693.T1	cornichon homolog 1	145	C:GO:0016021; P:GO:0006810	C:integral component of membrane; P:transport			IPR003377 (PFAM); PTHR12290 (PANTHER),PTHR12290:SF27 (PANTHER),CYTOPLASMIC_DOMAIN (unknown),NON_CYTOPLASMIC_DOMAIN (unknown),TRANSMEMBRANE (unknown),TMhelix (TMHMM)	C:GO:0016021; P:GO:0006810	C:integral component of membrane; P:transport	OTHER	OTHER	Non-effector	3	0	i7-25o52-82i114-133o	1	No	No	Other
PVIT_0017585.T1	acetyl- biotin carboxylase subunit	765	F:GO:0005524; F:GO:0046872; F:GO:0004075	F:ATP binding; F:metal ion binding; F:biotin carboxylase activity	EC:6.3.4.14	Biotin carboxylase	IPR000089 (PFAM); IPR001882 (PROSITE); IPR005479 (PFAM); IPR005481 (PFAM); IPR005482 (PFAM); IPR011053 (SUPERFAMILY); IPR011054 (SUPERFAMILY); IPR011761 (PROFILE); IPR011764 (PROFILE); IPR013815 (G3DSA:3.30.1490.GENE3D); IPR013816 (G3DSA:3.30.470.GENE3D); IPR016185 (G3DSA:3.40.50.GENE3D); G3DSA:2.40.50.100 (GENE3D),PTHR18866 (PANTHER),PTHR18866:SF125 (PANTHER),SSF56059 (SUPERFAMILY)	F:GO:0005524; F:GO:0046872; F:GO:0003824; F:GO:0004075	F:ATP binding; F:metal ion binding; F:catalytic activity; F:biotin carboxylase activity	OTHER	mTP	Non-effector	0	0	i	7	No	No	Ligase
PVIT_0021074.T1	Sec14 cytosolic factor	625	C:GO:0016021; P:GO:0006810	C:integral component of membrane; P:transport			IPR001251 (G3DSA:3.40.525.GENE3D); IPR009038 (PROFILE); IPR011074 (SUPERFAMILY); Coil (COIL),PTHR23324 (PANTHER),PTHR23324:SF135 (PANTHER)	C:GO:0016021; P:GO:0006810	C:integral component of membrane; P:transport	OTHER	OTHER	Cytoplasmic effector	0	0	i	10	No	Yes	Other
PVIT_0001451.T1	Crinkler (CRN) family	375	C:GO:0016020; C:GO:0016021; P:GO:0006468	C:membrane; C:integral component of membrane; P:protein phosphorylation			IPR003615 (PFAM); G3DSA:3.10.20.90 (GENE3D),NON_CYTOPLASMIC_DOMAIN (unknown),SIGNAL_PEPTIDE (unknown),SIGNAL_PEPTIDE_C_REGION (unknown),SIGNAL_PEPTIDE_H_REGION (unknown),SIGNAL_PEPTIDE_N_REGION (unknown)	no GO terms	no GO terms	OTHER	OTHER	Cytoplasmic effector	0	Y	n2-9c13/14o	5	Yes	Yes	Hydrolase
PVIT_0006190.T1	crinkler family	610	F:GO:0005524; F:GO:0004672; P:GO:0006468	F:ATP binding; F:protein kinase activity; P:protein phosphorylation			IPR000719 (PROFILE); IPR011009 (SUPERFAMILY); IPR017441 (PROSITE); G3DSA:1.10.510.10 (GENE3D),G3DSA:3.10.20.90 (GENE3D),G3DSA:3.30.200.20 (GENE3D),PTHR23139 (PANTHER),PTHR23139:SF77 (PANTHER),NON_CYTOPLASMIC_DOMAIN (unknown),SIGNAL_PEPTIDE (unknown),SIGNAL_PEPTIDE_C_REGION (unknown),SIGNAL_PEPTIDE_H_REGION (unknown),SIGNAL_PEPTIDE_N_REGION (unknown)	F:GO:0005524; F:GO:0004672; P:GO:0006468	F:ATP binding; F:protein kinase activity; P:protein phosphorylation	OTHER	OTHER	Non-effector	0	Y	n4-9c17/18o	10	Yes	No	Other
PVIT_0006424.T1	hypothetical protein PHYSODRAFT_284859	406					PTHR23139 (PANTHER),PTHR23139:SF77 (PANTHER),NON_CYTOPLASMIC_DOMAIN (unknown),SIGNAL_PEPTIDE (unknown),SIGNAL_PEPTIDE_C_REGION (unknown),SIGNAL_PEPTIDE_H_REGION (unknown),SIGNAL_PEPTIDE_N_REGION (unknown),SignalP-noTM (SIGNALP)	no GO terms	no GO terms	SP(Sec/SPI)	SP	Cytoplasmic effector	0	Y	n4-12c17/18o	8	Yes	Yes	Other
PVIT_0025443.T1	hypothetical protein F442_10100	586	C:GO:0016021	C:integral component of membrane			IPR027417 (G3DSA:3.40.50.GENE3D); PTHR33129 (PANTHER),CYTOPLASMIC_DOMAIN (unknown),NON_CYTOPLASMIC_DOMAIN (unknown),TRANSMEMBRANE (unknown)	no GO terms	no GO terms	OTHER	OTHER	Cytoplasmic effector	1	0	o190-213i	7	No	Yes	Other
PVIT_0019352.T1	histone arginine	1025	F:GO:0008168; C:GO:0005840; P:GO:0032259	F:methyltransferase activity; C:ribosome; P:methylation			IPR001660 (PFAM); IPR003347 (SMART); IPR013761 (G3DSA:1.10.150.GENE3D); G3DSA:2.60.120.650 (GENE3D),G3DSA:3.90.1200.10 (GENE3D),PTHR12480 (PANTHER),PF13621 (PFAM),SSF51197 (SUPERFAMILY)	F:GO:0005515	F:protein binding	OTHER	OTHER	Non-effector	0	0	i	12	No	No	Other
PVIT_0010278.T1	Peptidyl-tRNA hydrolase	499	C:GO:0016021; C:GO:0005681; P:GO:0000398	C:integral component of membrane; C:spliceosomal complex; P:mRNA splicing, via spliceosome			IPR006973 (PANTHER); Coil (COIL),CYTOPLASMIC_DOMAIN (unknown),NON_CYTOPLASMIC_DOMAIN (unknown),TRANSMEMBRANE (unknown),TMhelix (TMHMM)	C:GO:0005681	C:spliceosomal complex	OTHER	OTHER	Cytoplasmic effector	6	0	i34-50o70-87i94-114o134-155i167-188o194-212i	7	No	Yes	Other
PVIT_0001621.T1	CWF19 2	824	F:GO:0003824	F:catalytic activity			IPR006767 (PFAM); IPR006768 (PFAM); IPR011146 (SUPERFAMILY); Coil (COIL),PTHR12072 (PANTHER),PTHR12072:SF7 (PANTHER)	F:GO:0003824	F:catalytic activity	OTHER	OTHER	Cytoplasmic effector	0	0	i	10	No	Yes	Other
PVIT_0020117.T1	cyclin-like protein	519	C:GO:0005634; F:GO:0003779; P:GO:0007010; P:GO:0000902; C:GO:0016021	C:nucleus; F:actin binding; P:cytoskeleton organization; P:cell morphogenesis; C:integral component of membrane			IPR004367 (PFAM); IPR006671 (PFAM); IPR013763 (G3DSA:1.10.472.GENE3D); Coil (COIL),PTHR10177 (PANTHER),PTHR10177:SF279 (PANTHER)	C:GO:0005634	C:nucleus	OTHER	OTHER	Cytoplasmic effector	0	0	i	11	No	Yes	Other
PVIT_0020186.T1	Flavo YCP4	586	F:GO:0005509; P:GO:0016310; F:GO:0016301	F:calcium ion binding; P:phosphorylation; F:kinase activity			IPR001206 (PFAM); IPR016064 (SUPERFAMILY); PTHR12358 (PANTHER),PTHR12358:SF66 (PANTHER)	F:GO:0016301	F:kinase activity	OTHER	OTHER	Non-effector	0	0	i	8	No	No	Kinase
PVIT_0009165.T1	28S ribosomal S29	407	F:GO:0003735; C:GO:0005763	F:structural constituent of ribosome; C:mitochondrial small ribosomal subunit			IPR019368 (PTHR12810:PANTHER); PTHR12810 (PANTHER),NON_CYTOPLASMIC_DOMAIN (unknown),SIGNAL_PEPTIDE (unknown),SIGNAL_PEPTIDE_C_REGION (unknown),SIGNAL_PEPTIDE_H_REGION (unknown),SIGNAL_PEPTIDE_N_REGION (unknown),SignalP-TM (SIGNALP)	no GO terms	no GO terms	OTHER	mTP	Cytoplasmic effector	0	Y	n24-35c40/41o	6	Yes	Yes	Other
PVIT_0001218.T1	probable atp-dependent rna helicase ddx59	554	F:GO:0003676; F:GO:0005524; P:GO:0010501; F:GO:0004004	F:nucleic acid binding; F:ATP binding; P:RNA secondary structure unwinding; F:ATP-dependent RNA helicase activity	EC:3.6.1; EC:3.6.1.3; EC:2.7.7; EC:3.6.1.15	Acting on acid anhydrides; Adenosinetriphosphatase; Transferring phosphorus-containing groups; Nucleoside-triphosphate phosphatase	IPR001650 (PFAM); IPR007529 (PFAM); IPR011545 (PFAM); IPR014001 (SMART); IPR014014 (PROFILE); IPR027417 (G3DSA:3.40.50.GENE3D); PTHR24031 (PANTHER),PTHR24031:SF351 (PANTHER)	F:GO:0003676; F:GO:0005524	F:nucleic acid binding; F:ATP binding	OTHER	OTHER	Non-effector	0	0	i	14	No	No	Hydrolase
PVIT_0016980.T1	DEAD DEAH box RNA	1098	F:GO:0003676; F:GO:0005524; F:GO:0004386	F:nucleic acid binding; F:ATP binding; F:helicase activity	EC:3.6.1; EC:3.6.1.15	Acting on acid anhydrides; Nucleoside-triphosphate phosphatase	IPR011545 (PFAM); IPR014001 (SMART); IPR027417 (G3DSA:3.40.50.GENE3D); Coil (COIL),PTHR12131 (PANTHER),PTHR12131:SF10 (PANTHER)	F:GO:0003676; F:GO:0005524	F:nucleic acid binding; F:ATP binding	OTHER	OTHER	Non-effector	0	0	i	12	No	No	Hydrolase
PVIT_0001658.T1	Cdc4 and related F-box and WD-40 s	1707					IPR000008 (G3DSA:2.60.40.GENE3D); IPR001194 (PFAM); IPR001680 (PFAM); IPR005112 (PROFILE); IPR005113 (PFAM); IPR015943 (G3DSA:2.130.10.GENE3D); IPR017986 (PROFILE); IPR019775 (PROSITE); IPR020472 (PRINTS); Coil (COIL),PTHR12296 (PANTHER),PTHR12296:SF30 (PANTHER),NON_CYTOPLASMIC_DOMAIN (unknown),SIGNAL_PEPTIDE (unknown),SIGNAL_PEPTIDE_C_REGION (unknown),SIGNAL_PEPTIDE_H_REGION (unknown),SIGNAL_PEP…	F:GO:0005515	F:protein binding	OTHER	OTHER	Non-effector	0	Y	n6-11c16/17o	39	Yes	No	Other
PVIT_0008810.T1	DENN domain-containing 5B	2380					IPR001194 (PFAM); IPR011990 (G3DSA:1.25.40.GENE3D); Coil (COIL),PTHR13196 (PANTHER),PTHR13196:SF30 (PANTHER),CYTOPLASMIC_DOMAIN (unknown),NON_CYTOPLASMIC_DOMAIN (unknown),TRANSMEMBRANE (unknown)	F:GO:0005515	F:protein binding	OTHER	OTHER	Non-effector	2	0	o1343-1363i1943-1964o	38	No	No	Other
PVIT_0014163.T1	hypothetical protein F443_11726	924					IPR001194 (PFAM); IPR005112 (PROFILE); IPR016137 (PFAM); PTHR12296 (PANTHER)	no GO terms	no GO terms	OTHER	OTHER	Non-effector	0	0	i	16	No	No	Other
PVIT_0006247.T1	thioredoxin 4b	150	C:GO:0046540; C:GO:0005682; C:GO:0016021; C:GO:0005681; P:GO:0000245	C:U4/U6 x U5 tri-snRNP complex; C:U5 snRNP; C:integral component of membrane; C:spliceosomal complex; P:spliceosomal complex assembly			IPR004123 (PIR); IPR012336 (G3DSA:3.40.30.GENE3D); PTHR12052:SF10 (PANTHER)	C:GO:0005681	C:spliceosomal complex	OTHER	OTHER	Cytoplasmic effector	0	0	i	5	No	Yes	Other
PVIT_0006050.T1	endo-1,3-1,4-beta glucanase	251	F:GO:0016787	F:hydrolase activity			IPR002925 (PFAM); PTHR17630 (PANTHER),PTHR17630:SF70 (PANTHER)	F:GO:0016787	F:hydrolase activity	OTHER	OTHER	Non-effector	0	0	i	4	No	No	Hydrolase
PVIT_0000703.T1	DNA ligase 4	965	P:GO:0051103; F:GO:0003677; F:GO:0005524; F:GO:0003910; C:GO:0032807; P:GO:0006273; C:GO:0005737; P:GO:0006310; P:GO:0071897; P:GO:0006297; P:GO:0006303	P:DNA ligation involved in DNA repair; F:DNA binding; F:ATP binding; F:DNA ligase (ATP) activity; C:DNA ligase IV complex; P:lagging strand elongation; C:cytoplasm; P:DNA recombination; P:DNA biosynthetic process; P:nucleotide-excision repair, DNA gap filling; P:double-strand break repair via nonhomologous end joining	EC:6.5.1; EC:6.5.1.1	Forming phosphoric ester bonds; DNA ligase (ATP)	IPR000977 (TIGRFAMs); IPR001357 (G3DSA:3.40.50.GENE3D); IPR012308 (G3DSA:1.10.3260.GENE3D); IPR012309 (PFAM); IPR012310 (PFAM); IPR012340 (SUPERFAMILY); IPR016059 (PROSITE); G3DSA:2.40.50.140 (GENE3D),G3DSA:3.30.1490.70 (GENE3D),G3DSA:3.30.470.30 (GENE3D),PTHR10459 (PANTHER),SSF56091 (SUPERFAMILY)	P:GO:0051103; F:GO:0005524; P:GO:0006281; F:GO:0003677; F:GO:0003910; P:GO:0006310; P:GO:0071897; F:GO:0003909	P:DNA ligation involved in DNA repair; F:ATP binding; P:DNA repair; F:DNA binding; F:DNA ligase (ATP) activity; P:DNA recombination; P:DNA biosynthetic process; F:DNA ligase activity	OTHER	OTHER	Non-effector	0	0	i	17	No	No	Ligase
PVIT_0004400.T1	Myb-binding 1A	1165	P:GO:0090304; P:GO:0034654; P:GO:0034645	P:nucleic acid metabolic process; P:nucleobase-containing compound biosynthetic process; P:cellular macromolecule biosynthetic process			IPR007015 (PANTHER); IPR016024 (SUPERFAMILY)	F:GO:0003677; F:GO:0003887; F:GO:0005488	F:DNA binding; F:DNA-directed DNA polymerase activity; F:binding	OTHER	OTHER	Non-effector	0	0	i	13	No	No	Transferase
PVIT_0007444.T1	DNA primase	428	F:GO:0003896; C:GO:1990077; P:GO:0006269	F:DNA primase activity; C:primosome complex; P:DNA replication, synthesis of RNA primer	EC:2.7.7; EC:2.7.7.6	Transferring phosphorus-containing groups; DNA-directed RNA polymerase	IPR002755 (PFAM); IPR014052 (PANTHER); G3DSA:3.90.920.10 (GENE3D),PTHR10536:SF1 (PANTHER),SSF56747 (SUPERFAMILY)	F:GO:0003896	F:DNA primase activity	OTHER	OTHER	Cytoplasmic effector	0	0	i	10	No	Yes	Transferase
PVIT_0005792.T1	dnaj subfamily c member 3	489					IPR001623 (PRINTS); IPR011990 (G3DSA:1.25.40.GENE3D); IPR013026 (PROFILE); IPR019734 (SMART); Coil (COIL),PTHR43096 (PANTHER),PTHR43096:SF12 (PANTHER),NON_CYTOPLASMIC_DOMAIN (unknown),SIGNAL_PEPTIDE (unknown),SIGNAL_PEPTIDE_C_REGION (unknown),SIGNAL_PEPTIDE_H_REGION (unknown),SIGNAL_PEPTIDE_N_REGION (unknown),SignalP-TM (SIGNALP),SignalP-noTM (SIGNALP)	F:GO:0005515	F:protein binding	SP(Sec/SPI)	SP	Cytoplasmic effector	0	Y	n4-15c20/21o	7	Yes	Yes	Other
PVIT_0008744.T1	cAMP-dependent kinase regulatory subunit	778	P:GO:0016310; F:GO:0016301	P:phosphorylation; F:kinase activity			IPR000595 (SMART); IPR001623 (PRINTS); IPR014710 (G3DSA:2.60.120.GENE3D); IPR018490 (SUPERFAMILY); PTHR23011 (PANTHER),CYTOPLASMIC_DOMAIN (unknown),NON_CYTOPLASMIC_DOMAIN (unknown),TRANSMEMBRANE (unknown)	no GO terms	no GO terms	OTHER	OTHER	Non-effector	1	0	i166-192o	19	No	No	Other
PVIT_0009301.T1	dnaJ homolog subfamily C member 21	451	F:GO:0003676; F:GO:0008270	F:nucleic acid binding; F:zinc ion binding			IPR001623 (PRINTS); IPR003604 (SMART); IPR007087 (PROSITE); IPR015880 (SMART); IPR018253 (PROSITE); IPR022755 (PFAM); Coil (COIL),PTHR43096 (PANTHER),PTHR43096:SF5 (PANTHER),SSF57667 (SUPERFAMILY)	F:GO:0003676; F:GO:0008270; F:GO:0046872	F:nucleic acid binding; F:zinc ion binding; F:metal ion binding	OTHER	OTHER	Cytoplasmic effector	0	0	i	3	No	Yes	Other
PVIT_0014066.T1	phosphatidylglycerophosphatase and -tyrosine phosphatase 1	155	F:GO:0004439; F:GO:0004725; P:GO:0035335; F:GO:0008138	F:phosphatidylinositol-4,5-bisphosphate 5-phosphatase activity; F:protein tyrosine phosphatase activity; P:peptidyl-tyrosine dephosphorylation; F:protein tyrosine/serine/threonine phosphatase activity	EC:3.1.3.16; EC:3.1; EC:3.1.3.36; EC:3.1.3.48; EC:3.1.3.41; EC:3.1.3	Protein-serine/threonine phosphatase; Acting on ester bonds; Phosphoinositide 5-phosphatase; Protein-tyrosine-phosphatase; 4-nitrophenylphosphatase; Acting on ester bonds	IPR000340 (PFAM); IPR000387 (PROFILE); IPR016130 (PROSITE); IPR020422 (SMART); IPR024950 (PANTHER); PTHR10159:SF444 (PANTHER)	F:GO:0004725; P:GO:0006470; F:GO:0016791; P:GO:0016311; F:GO:0008138	F:protein tyrosine phosphatase activity; P:protein dephosphorylation; F:phosphatase activity; P:dephosphorylation; F:protein tyrosine/serine/threonine phosphatase activity	OTHER	OTHER	Cytoplasmic effector	0	0	i	3	No	Yes	Hydrolase
PVIT_0006925.T1	dtw domain containing	343	F:GO:0003676; F:GO:0008270	F:nucleic acid binding; F:zinc ion binding			IPR001878 (G3DSA:4.10.60.GENE3D); IPR005636 (PFAM); Coil (COIL),PTHR15627 (PANTHER),PTHR15627:SF16 (PANTHER)	F:GO:0003676; F:GO:0008270	F:nucleic acid binding; F:zinc ion binding	OTHER	OTHER	Cytoplasmic effector	0	0	i	13	No	Yes	Other
PVIT_0001170.T1	G patch domain-containing 1	788	F:GO:0003676; F:GO:0035091; P:GO:0006397	F:nucleic acid binding; F:phosphatidylinositol binding; P:mRNA processing			IPR000467 (PFAM); IPR011666 (PFAM); PTHR13384 (PANTHER),PTHR13384:SF21 (PANTHER)	F:GO:0003676; P:GO:0006397	F:nucleic acid binding; P:mRNA processing	OTHER	OTHER	Cytoplasmic effector	0	0	i	7	No	Yes	Other
PVIT_0001303.T1	Pleckstrin homology-like domain	1076	C:GO:0016021	C:integral component of membrane			IPR001849 (SMART); IPR006869 (PFAM); PTHR23054 (PANTHER),PTHR23054:SF48 (PANTHER),CYTOPLASMIC_DOMAIN (unknown),NON_CYTOPLASMIC_DOMAIN (unknown),TRANSMEMBRANE (unknown),TMhelix (TMHMM)	no GO terms	no GO terms	OTHER	OTHER	Non-effector	1	0	o12-40i	23	No	No	Other
PVIT_0005497.T1	Actin-binding contains WD40 repeats	465					IPR001680 (PFAM); IPR015048 (PFAM); IPR015505 (PANTHER); IPR015943 (G3DSA:2.130.10.GENE3D); IPR017986 (PROFILE); IPR019775 (PROSITE); IPR020472 (PRINTS); IPR024977 (PFAM); Coil (COIL),PF16300 (PFAM),SM01167 (SMART)	F:GO:0005515	F:protein binding	OTHER	OTHER	Non-effector	0	0	i	6	No	No	Other
PVIT_0009456.T1	Armadillo-type fold	1809					IPR011989 (G3DSA:1.25.10.GENE3D); IPR016024 (SUPERFAMILY); IPR022542 (PFAM); PTHR16212 (PANTHER),PTHR16212:SF5 (PANTHER)	F:GO:0005488	F:binding	OTHER	OTHER	Non-effector	0	0	i	37	No	No	Other
PVIT_0005933.T1	Domain of unknown function DUF4091	811					IPR025150 (PFAM)	no GO terms	no GO terms	OTHER	OTHER	Non-effector	0	0	i	13	No	No	Other
PVIT_0009644.T1	DNA-directed RNA polymerase III subunit RPC8	1648	F:GO:0003899; P:GO:0006351	F:DNA-directed RNA polymerase activity; P:transcription, DNA-templated			IPR026701 (PTHR21444:PANTHER); IPR027914 (PFAM); IPR028089 (PFAM); Coil (COIL),PTHR21444 (PANTHER)	no GO terms	no GO terms	OTHER	OTHER	Non-effector	0	0	i	29	No	No	Other
PVIT_0005283.T1	T-cell activation mitochondrial	374					IPR027986 (PANTHER); IPR028031 (PFAM); Coil (COIL),PTHR31596:SF4 (PANTHER)	no GO terms	no GO terms	OTHER	mTP	Cytoplasmic effector	0	0	i	2	No	Yes	Other
PVIT_0017293.T1	hypothetical protein F441_03322	426								OTHER	OTHER	Cytoplasmic effector	0	0	i	10	No	Yes	Other
PVIT_0018065.T1	Uncharacterized conserved	562	F:GO:0047134; C:GO:0005829; P:GO:0055114	F:protein-disulfide reductase activity; C:cytosol; P:oxidation-reduction process	EC:1.8.1.8	Protein-disulfide reductase	IPR010357 (PANTHER); IPR012336 (G3DSA:3.40.30.GENE3D); CYTOPLASMIC_DOMAIN (unknown),NON_CYTOPLASMIC_DOMAIN (unknown),TRANSMEMBRANE (unknown),TMhelix (TMHMM)	no GO terms	no GO terms	OTHER	OTHER	Non-effector	1	0	i20-41o	5	No	No	Other
PVIT_0014456.T1	sodium potassium-transporting ATPase subunit alpha	1343	C:GO:0005887; F:GO:0005524; P:GO:0030007; P:GO:0036376; P:GO:0015991; F:GO:0005391; F:GO:0046872; C:GO:0043231; P:GO:0010248; P:GO:0006883; P:GO:0010107	C:integral component of plasma membrane; F:ATP binding; P:cellular potassium ion homeostasis; P:sodium ion export from cell; P:ATP hydrolysis coupled proton transport; F:sodium:potassium-exchanging ATPase activity; F:metal ion binding; C:intracellular membrane-bounded organelle; P:establishment or maintenance of transmembrane electrochemical gradient; P:cellular sodium ion homeostasis; P:potassiu…	EC:3.6.1; EC:3.6.1.3; EC:3.6.3.12; EC:3.6.3.9; EC:3.6.1.15	Acting on acid anhydrides; Adenosinetriphosphatase; Potassium-transporting ATPase; Sodium/potassium-exchanging ATPase; Nucleoside-triphosphate phosphatase	IPR001757 (TIGRFAMs); IPR004014 (PFAM); IPR006068 (PFAM); IPR008250 (PFAM); IPR018303 (PROSITE); IPR023214 (SUPERFAMILY); IPR023298 (G3DSA:1.20.1110.GENE3D); IPR023299 (G3DSA:3.40.1110.GENE3D); PR00119 (PRINTS),PR00121 (PRINTS),G3DSA:4.10.6.10 (GENE3D),PTHR43294 (PANTHER),PTHR43294:SF12 (PANTHER),PF00702 (PFAM),PF13246 (PFAM),CYTOPLASMIC_DOMAIN (unknown),NON_CYTOPLASMIC_DOMAIN (unknown),TRANSMEMB…	F:GO:0000166; F:GO:0046872; C:GO:0016021	F:nucleotide binding; F:metal ion binding; C:integral component of membrane	OTHER	OTHER	Non-effector	10	0	i110-129o135-154i297-319o331-353i831-851o857-879i904-928o1218-1238i1259-1279o1291-1307i	26	No	No	Hydrolase
PVIT_0008910.T1	START-like domain	694	C:GO:0016021; F:GO:0008289	C:integral component of membrane; F:lipid binding			IPR001849 (PFAM); IPR002913 (PFAM); IPR009769 (PFAM); IPR011993 (G3DSA:2.30.29.GENE3D); IPR023393 (G3DSA:3.30.530.GENE3D); Coil (COIL),PTHR12136 (PANTHER),PTHR12136:SF75 (PANTHER),CYTOPLASMIC_DOMAIN (unknown),NON_CYTOPLASMIC_DOMAIN (unknown),TRANSMEMBRANE (unknown),SSF55961 (SUPERFAMILY)	F:GO:0008289	F:lipid binding	OTHER	OTHER	Non-effector	2	0	i202-220o226-244i	8	No	No	Other
PVIT_0008766.T1	hypothetical protein F443_12207	1203	F:GO:0005509; C:GO:0016021; P:GO:0015743	F:calcium ion binding; C:integral component of membrane; P:malate transport			IPR002048 (PFAM); IPR008080 (PANTHER); IPR011992 (G3DSA:1.10.238.GENE3D); IPR018247 (PROSITE); Coil (COIL),PTHR11653:SF13 (PANTHER),CYTOPLASMIC_DOMAIN (unknown),NON_CYTOPLASMIC_DOMAIN (unknown),TRANSMEMBRANE (unknown),TMhelix (TMHMM)	F:GO:0005509	F:calcium ion binding	OTHER	OTHER	Non-effector	11	0	i105-123o135-155i167-185o209-228i240-259o279-303i549-573o600-617i624-644o650-667i679-702o	20	No	No	Other
PVIT_0001284.T1	abnormal spindle-like microcephaly-associated	1465	P:GO:0007051; F:GO:0005509; C:GO:0016020; C:GO:0016021; P:GO:0016310; F:GO:0016301; P:GO:0000278	P:spindle organization; F:calcium ion binding; C:membrane; C:integral component of membrane; P:phosphorylation; F:kinase activity; P:mitotic cell cycle			IPR000048 (PFAM); IPR002048 (PFAM); IPR011992 (G3DSA:1.10.238.GENE3D); IPR018247 (PROSITE)	F:GO:0005515; F:GO:0005509	F:protein binding; F:calcium ion binding	OTHER	OTHER	Non-effector	0	0	i	36	No	No	Other
PVIT_0007396.T1	calcineurin subunit	903	F:GO:0005509	F:calcium ion binding			IPR000008 (G3DSA:2.60.40.GENE3D); IPR002048 (PFAM); IPR011992 (G3DSA:1.10.238.GENE3D); IPR018247 (PROSITE); PR00450 (PRINTS),PTHR23056 (PANTHER),PTHR23056:SF74 (PANTHER)	F:GO:0005515; F:GO:0005509	F:protein binding; F:calcium ion binding	OTHER	OTHER	Non-effector	0	0	i	2	No	No	Other
PVIT_0002566.T1	Eukaryotic translation initiation factor 2A	615	F:GO:0003743; P:GO:0006413	F:translation initiation factor activity; P:translational initiation			IPR011042 (G3DSA:2.120.10.GENE3D); IPR011387 (PIR); IPR013979 (PFAM); Coil (COIL),PTHR13227 (PANTHER),PTHR13227:SF4 (PANTHER),SSF82171 (SUPERFAMILY)	no GO terms	no GO terms	OTHER	OTHER	Non-effector	0	0	i	2	No	No	Other
PVIT_0001582.T1	hypothetical protein, variant 1	1122	C:GO:0016020; P:GO:0044763	C:membrane; P:single-organism cellular process			IPR000300 (SMART); IPR000832 (PFAM); IPR005135 (G3DSA:3.60.10.GENE3D); PTHR11200 (PANTHER),PTHR11200:SF207 (PANTHER),CYTOPLASMIC_DOMAIN (unknown),NON_CYTOPLASMIC_DOMAIN (unknown),TRANSMEMBRANE (unknown),TMhelix (TMHMM),SSF81321 (SUPERFAMILY)	F:GO:0004930; P:GO:0007186; C:GO:0016021; P:GO:0046856	F:G-protein coupled receptor activity; P:G-protein coupled receptor signaling pathway; C:integral component of membrane; P:phosphatidylinositol dephosphorylation	OTHER	OTHER	Non-effector	4	0	o23-46i147-167o187-208i235-255o	25	No	No	Other
PVIT_0012404.T1	Alkyldihydroxyacetonephosphate synthase	645	F:GO:0016614; F:GO:0050660; F:GO:0008609; P:GO:0008610; P:GO:0055114	F:oxidoreductase activity, acting on CH-OH group of donors; F:flavin adenine dinucleotide binding; F:alkylglycerone-phosphate synthase activity; P:lipid biosynthetic process; P:oxidation-reduction process	EC:2.5.1.26	Alkylglycerone-phosphate synthase	IPR004113 (PFAM); IPR006094 (PFAM); IPR016164 (SUPERFAMILY); IPR016166 (PROFILE); IPR016167 (G3DSA:3.30.43.GENE3D); IPR016169 (G3DSA:3.30.465.GENE3D); IPR025650 (PTHR11748:PANTHER); PTHR11748 (PANTHER)	F:GO:0003824; F:GO:0050660; F:GO:0016491; F:GO:0008609; P:GO:0008610; P:GO:0055114	F:catalytic activity; F:flavin adenine dinucleotide binding; F:oxidoreductase activity; F:alkylglycerone-phosphate synthase activity; P:lipid biosynthetic process; P:oxidation-reduction process	OTHER	OTHER	Non-effector	0	0	i	10	No	No	Oxidoreductase
PVIT_0001520.T1	T-complex 1 subunit eta	508	F:GO:0003723; C:GO:0071004; C:GO:0005685; P:GO:0000398	F:RNA binding; C:U2-type prespliceosome; C:U1 snRNP; P:mRNA splicing, via spliceosome			IPR001202 (SMART); IPR002713 (G3DSA:1.10.10.GENE3D); Coil (COIL),G3DSA:2.20.70.10 (GENE3D),PTHR11864 (PANTHER),PTHR11864:SF26 (PANTHER)	F:GO:0005515	F:protein binding	OTHER	OTHER	Cytoplasmic effector	0	0	i	3	No	Yes	Other
PVIT_0006180.T1	formin-homology 2 domain-containing	1735	F:GO:0003779; P:GO:0016043; C:GO:0071203; F:GO:0017048; P:GO:0030036	F:actin binding; P:cellular component organization; C:WASH complex; F:Rho GTPase binding; P:actin cytoskeleton organization			IPR014768 (PROFILE); IPR015425 (PFAM); IPR016024 (SUPERFAMILY); IPR019309 (PFAM); Coil (COIL),PTHR23213 (PANTHER),SSF101447 (SUPERFAMILY)	C:GO:0071203; F:GO:0005488	C:WASH complex; F:binding	OTHER	OTHER	Non-effector	0	0	i	16	No	No	Other
PVIT_0009187.T1	Formin 6	1580	F:GO:0046872; C:GO:0016021; C:GO:0071203; P:GO:0006810	F:metal ion binding; C:integral component of membrane; C:WASH complex; P:transport			IPR000306 (PFAM); IPR004012 (PFAM); IPR009038 (PROFILE); IPR011011 (SUPERFAMILY); IPR013083 (G3DSA:3.30.40.GENE3D); IPR015425 (PFAM); IPR017455 (PROFILE); IPR019309 (PFAM); Coil (COIL),PTHR23213 (PANTHER),NON_CYTOPLASMIC_DOMAIN (unknown),SIGNAL_PEPTIDE (unknown),SIGNAL_PEPTIDE_C_REGION (unknown),SIGNAL_PEPTIDE_H_REGION (unknown),SIGNAL_PEPTIDE_N_REGION (unknown),SignalP-noTM (SIGNALP),SSF101447 (…	F:GO:0046872; C:GO:0016021; C:GO:0071203; P:GO:0006810	F:metal ion binding; C:integral component of membrane; C:WASH complex; P:transport	OTHER	OTHER	Non-effector	0	Y	n3-13c18/19o	35	Yes	No	Other
PVIT_0000719.T1	nbn_chick ame: full=nibrin ame: full=nijmegen breakage syndrome 1 homolog	575	P:GO:0007095; P:GO:0032508; P:GO:0042770; P:GO:0000724; C:GO:0030870; P:GO:0016233; F:GO:0004003; F:GO:0003684; C:GO:0000784	P:mitotic G2 DNA damage checkpoint; P:DNA duplex unwinding; P:signal transduction in response to DNA damage; P:double-strand break repair via homologous recombination; C:Mre11 complex; P:telomere capping; F:ATP-dependent DNA helicase activity; F:damaged DNA binding; C:nuclear chromosome, telomeric region			IPR000253 (G3DSA:2.60.200.GENE3D); IPR001357 (G3DSA:3.40.50.GENE3D); IPR008984 (SUPERFAMILY); Coil (COIL),PTHR12162 (PANTHER)	F:GO:0005515	F:protein binding	OTHER	OTHER	Non-effector	0	0	i	11	No	No	Other
PVIT_0005919.T1	gaf domaincontaining	655	F:GO:0046872	F:metal ion binding			IPR000306 (PFAM); IPR011011 (SUPERFAMILY); IPR013083 (G3DSA:3.30.40.GENE3D); IPR017455 (PROFILE); PTHR11353 (PANTHER),PTHR11353:SF160 (PANTHER)	F:GO:0046872	F:metal ion binding	OTHER	OTHER	Non-effector	0	0	i	20	No	No	Other
PVIT_0012088.T1	Sentrin-specific protease	382	F:GO:0046872; P:GO:0006508; F:GO:0008233	F:metal ion binding; P:proteolysis; F:peptidase activity			IPR000306 (PFAM); IPR011011 (SUPERFAMILY); IPR013083 (G3DSA:3.30.40.GENE3D); IPR017455 (PROFILE); IPR023393 (G3DSA:3.30.530.GENE3D); PTHR13510 (PANTHER),PTHR13510:SF41 (PANTHER),SSF55961 (SUPERFAMILY)	F:GO:0046872	F:metal ion binding	OTHER	OTHER	Non-effector	0	0	i	15	No	No	Other
PVIT_0010519.T1	run and fyve domain-containing 1	411	F:GO:0046872	F:metal ion binding			IPR000306 (PFAM); IPR011011 (SUPERFAMILY); IPR013083 (G3DSA:3.30.40.GENE3D); IPR017455 (PROFILE); PTHR13510 (PANTHER),NON_CYTOPLASMIC_DOMAIN (unknown),SIGNAL_PEPTIDE (unknown),SIGNAL_PEPTIDE_C_REGION (unknown),SIGNAL_PEPTIDE_H_REGION (unknown),SIGNAL_PEPTIDE_N_REGION (unknown)	F:GO:0046872	F:metal ion binding	OTHER	SP	Non-effector	0	Y	n5-13c18/19o	20	Yes	No	Other
PVIT_0011126.T1	glucose-6-phosphate dehydrogenase	524	F:GO:0050661; P:GO:0006098; P:GO:0055114; F:GO:0016740; P:GO:0006006; F:GO:0004345	F:NADP binding; P:pentose-phosphate shunt; P:oxidation-reduction process; F:transferase activity; P:glucose metabolic process; F:glucose-6-phosphate dehydrogenase activity	EC:1.1.1.49	Glucose-6-phosphate dehydrogenase (NADP(+))	IPR001282 (PRINTS); IPR016040 (G3DSA:3.40.50.GENE3D); IPR019796 (PROSITE); IPR022674 (PFAM); IPR022675 (PFAM); G3DSA:3.30.360.10 (GENE3D),SSF55347 (SUPERFAMILY)	F:GO:0050661; P:GO:0055114; P:GO:0006006; F:GO:0004345	F:NADP binding; P:oxidation-reduction process; P:glucose metabolic process; F:glucose-6-phosphate dehydrogenase activity	OTHER	OTHER	Cytoplasmic effector	0	0	i	3	No	Yes	Oxidoreductase
PVIT_0009119.T1	Glycosylphosphatidylinositol anchor attachment 1	706	P:GO:0016255; C:GO:0042765	P:attachment of GPI anchor to protein; C:GPI-anchor transamidase complex			IPR007246 (PANTHER); G3DSA:3.40.630.10 (GENE3D),PTHR13304:SF2 (PANTHER),CYTOPLASMIC_DOMAIN (unknown),NON_CYTOPLASMIC_DOMAIN (unknown),TRANSMEMBRANE (unknown),TMhelix (TMHMM),SSF53187 (SUPERFAMILY)	C:GO:0016021; C:GO:0042765	C:integral component of membrane; C:GPI-anchor transamidase complex	OTHER	OTHER	Non-effector	7	0	i20-41o423-443i450-476o496-517i587-608o628-649i670-693o	12	No	No	Transferase
PVIT_0007104.T1	sporangia induced dynein regulatory complex	479	P:GO:0048870; C:GO:0031514; C:GO:0044424	P:cell motility; C:motile cilium; C:intracellular part			IPR025593 (PFAM); Coil (COIL),PTHR31543 (PANTHER),PTHR31543:SF6 (PANTHER)	P:GO:0048870; C:GO:0031514	P:cell motility; C:motile cilium	OTHER	OTHER	Cytoplasmic effector	0	0	i	1	No	Yes	Other
PVIT_0010479.T1	Interferon-induced guanylate-binding 1	904	F:GO:0005525; F:GO:0003924	F:GTP binding; F:GTPase activity	EC:3.6.1; EC:3.6.1.15	Acting on acid anhydrides; Nucleoside-triphosphate phosphatase	IPR003191 (PFAM); IPR015894 (PFAM); IPR027417 (G3DSA:3.40.50.GENE3D); Coil (COIL),G3DSA:1.20.1000.10 (GENE3D),PTHR10751 (PANTHER),PTHR10751:SF59 (PANTHER)	F:GO:0005525; F:GO:0003924	F:GTP binding; F:GTPase activity	OTHER	OTHER	Non-effector	0	0	i	16	No	No	Hydrolase
PVIT_0020081.T1	Bromodomain-containing 9	263					PTHR34612 (PANTHER),PTHR34612:SF5 (PANTHER),NON_CYTOPLASMIC_DOMAIN (unknown),SIGNAL_PEPTIDE (unknown),SIGNAL_PEPTIDE_C_REGION (unknown),SIGNAL_PEPTIDE_H_REGION (unknown),SIGNAL_PEPTIDE_N_REGION (unknown)	no GO terms	no GO terms	OTHER	OTHER	Cytoplasmic effector	0	Y	n3-10c15/16o	3	Yes	Yes	Hydrolase
PVIT_0000833.T1	homoserine kinase	411	F:GO:0004413; F:GO:0005524; C:GO:0016021; F:GO:0008168; P:GO:0016310; P:GO:0006566; P:GO:0032259	F:homoserine kinase activity; F:ATP binding; C:integral component of membrane; F:methyltransferase activity; P:phosphorylation; P:threonine metabolic process; P:methylation	EC:2.7.1.39	Homoserine kinase	IPR000870 (HAMAP); IPR006203 (PROSITE); IPR006204 (PFAM); IPR013750 (G3DSA:3.30.70.GENE3D); IPR014721 (G3DSA:3.30.230.GENE3D); IPR020568 (SUPERFAMILY); Coil (COIL),PR00958 (PRINTS),PTHR20861 (PANTHER),CYTOPLASMIC_DOMAIN (unknown),NON_CYTOPLASMIC_DOMAIN (unknown),TRANSMEMBRANE (unknown),TMhelix (TMHMM)	F:GO:0004413; F:GO:0005524; P:GO:0006566	F:homoserine kinase activity; F:ATP binding; P:threonine metabolic process	OTHER	OTHER	Non-effector	2	0	o12-30i167-187o	5	No	No	Kinase
PVIT_0010115.T1	family 3 glycoside hydrolase	773	P:GO:0045493; F:GO:0009044; F:GO:0046556; P:GO:0031222; C:GO:0009505	P:xylan catabolic process; F:xylan 1,4-beta-xylosidase activity; F:alpha-L-arabinofuranosidase activity; P:arabinan catabolic process; C:plant-type cell wall	EC:3.2.1.55; EC:3.2.1.37	Non-reducing end alpha-L-arabinofuranosidase; Xylan 1,4-beta-xylosidase	IPR001764 (PRINTS); IPR002772 (G3DSA:3.40.50.GENE3D); IPR017853 (SUPERFAMILY); PTHR42721 (PANTHER),PTHR42721:SF11 (PANTHER),NON_CYTOPLASMIC_DOMAIN (unknown),SIGNAL_PEPTIDE (unknown),SIGNAL_PEPTIDE_C_REGION (unknown),SIGNAL_PEPTIDE_H_REGION (unknown),SIGNAL_PEPTIDE_N_REGION (unknown),SignalP-TM (SIGNALP),SignalP-noTM (SIGNALP)	P:GO:0005975	P:carbohydrate metabolic process	SP(Sec/SPI)	SP	Non-effector	0	Y	n3-16c21/22o	12	Yes	No	Hydrolase
PVIT_0000913.T1	trehalose-phosphatase	1214	F:GO:0003824; P:GO:0005992	F:catalytic activity; P:trehalose biosynthetic process			IPR001830 (PFAM); IPR003337 (PFAM); IPR023214 (G3DSA:3.40.50.GENE3D); Coil (COIL),G3DSA:3.40.50.2000 (GENE3D),PTHR10788 (PANTHER),SSF53756 (SUPERFAMILY)	F:GO:0003824; P:GO:0005992	F:catalytic activity; P:trehalose biosynthetic process	OTHER	OTHER	Non-effector	0	0	i	18	No	No	Hydrolase
PVIT_0005571.T1	GMP synthase (glutamine-hydrolyzing) domain-containing	528	F:GO:0005524; F:GO:0003921; F:GO:0003922; C:GO:0005829; F:GO:0016462; P:GO:0006177	F:ATP binding; F:GMP synthase activity; F:GMP synthase (glutamine-hydrolyzing) activity; C:cytosol; F:pyrophosphatase activity; P:GMP biosynthetic process	EC:3.6.1; EC:6.3.4.1; EC:6.3.5.2	Acting on acid anhydrides; Forming carbon-nitrogen bonds; GMP synthase (glutamine-hydrolyzing)	IPR001674 (PFAM); IPR004739 (TIGRFAMs); IPR014729 (G3DSA:3.40.50.GENE3D); IPR017926 (PFAM); IPR022310 (PFAM); IPR022955 (HAMAP); IPR025777 (PROFILE); PR00096 (PRINTS),PR00097 (PRINTS),G3DSA:3.30.300.10 (GENE3D),PTHR11922 (PANTHER),PTHR11922:SF46 (PANTHER),SSF52402 (SUPERFAMILY),SSF54810 (SUPERFAMILY)	F:GO:0005524; F:GO:0003922; P:GO:0006164; F:GO:0016462; P:GO:0006177	F:ATP binding; F:GMP synthase (glutamine-hydrolyzing) activity; P:purine nucleotide biosynthetic process; F:pyrophosphatase activity; P:GMP biosynthetic process	OTHER	OTHER	Non-effector	0	0	i	7	No	No	Ligase
PVIT_0011238.T1	elongation factor Tu	416	F:GO:0005525; F:GO:0003746; F:GO:0003924; C:GO:0005840; P:GO:0006414	F:GTP binding; F:translation elongation factor activity; F:GTPase activity; C:ribosome; P:translational elongation	EC:3.6.1; EC:3.6.1.15	Acting on acid anhydrides; Nucleoside-triphosphate phosphatase	IPR000795 (PRINTS); IPR004160 (PFAM); IPR004161 (PFAM); IPR004541 (HAMAP); IPR005225 (TIGRFAMs); IPR009000 (SUPERFAMILY); IPR009001 (SUPERFAMILY); IPR027417 (G3DSA:3.40.50.GENE3D); G3DSA:2.40.30.10 (GENE3D),PTHR43721 (PANTHER),PTHR43721:SF7 (PANTHER),PF00009 (PFAM),NON_CYTOPLASMIC_DOMAIN (unknown),SIGNAL_PEPTIDE (unknown),SIGNAL_PEPTIDE_C_REGION (unknown),SIGNAL_PEPTIDE_H_REGION (unknown),SIGNAL_…	F:GO:0005525; F:GO:0003746; F:GO:0003924; P:GO:0006414; C:GO:0005622	F:GTP binding; F:translation elongation factor activity; F:GTPase activity; P:translational elongation; C:intracellular	OTHER	mTP	Non-effector	0	Y	n2-12c18/19o	3	Yes	No	Hydrolase
PVIT_0007075.T1	translation initiation factor aif-2	969	F:GO:0005525; F:GO:0003743; F:GO:0003924; P:GO:0006413; C:GO:0005622	F:GTP binding; F:translation initiation factor activity; F:GTPase activity; P:translational initiation; C:intracellular	EC:3.6.1; EC:3.6.1.15	Acting on acid anhydrides; Nucleoside-triphosphate phosphatase	IPR000795 (PRINTS); IPR005225 (TIGRFAMs); IPR009000 (SUPERFAMILY); IPR023115 (G3DSA:3.40.50.GENE3D); IPR027417 (G3DSA:3.40.50.GENE3D); Coil (COIL),G3DSA:2.40.30.10 (GENE3D),PTHR43381 (PANTHER),PTHR43381:SF1 (PANTHER),PF00009 (PFAM)	F:GO:0005525; F:GO:0003924	F:GTP binding; F:GTPase activity	OTHER	OTHER	Non-effector	0	0	i	12	No	No	Hydrolase
PVIT_0005567.T1	ras-related gtp-binding	300	F:GO:0005525; C:GO:0005634; P:GO:0071230; F:GO:0003924; P:GO:0010506; P:GO:0009267; P:GO:0032008; C:GO:0034448; C:GO:1990131; C:GO:0005764	F:GTP binding; C:nucleus; P:cellular response to amino acid stimulus; F:GTPase activity; P:regulation of autophagy; P:cellular response to starvation; P:positive regulation of TOR signaling; C:EGO complex; C:Gtr1-Gtr2 GTPase complex; C:lysosome	EC:3.6.1; EC:3.6.1.15	Acting on acid anhydrides; Nucleoside-triphosphate phosphatase	IPR006762 (PANTHER); IPR027417 (G3DSA:3.40.50.GENE3D); PTHR11259:SF14 (PANTHER)	F:GO:0005525	F:GTP binding	OTHER	OTHER	Cytoplasmic effector	0	0	i	6	No	Yes	Hydrolase
PVIT_0012457.T1	Adenylate cyclase	1326	F:GO:0016849; C:GO:0016021; C:GO:0005622; P:GO:0009190; P:GO:0035556	F:phosphorus-oxygen lyase activity; C:integral component of membrane; C:intracellular; P:cyclic nucleotide biosynthetic process; P:intracellular signal transduction			IPR001054 (G3DSA:3.30.70.GENE3D); Coil (COIL),PTHR12203 (PANTHER),PTHR12203:SF49 (PANTHER),CYTOPLASMIC_DOMAIN (unknown),NON_CYTOPLASMIC_DOMAIN (unknown),TRANSMEMBRANE (unknown),TMhelix (TMHMM)	F:GO:0016849; P:GO:0009190; P:GO:0035556	F:phosphorus-oxygen lyase activity; P:cyclic nucleotide biosynthetic process; P:intracellular signal transduction	OTHER	OTHER	Non-effector	15	0	o6-25i37-59o104-131i152-175o187-205i234-253o265-285i713-736o748-773i794-814o820-840i861-878o890-909i938-959o965-985i	22	No	No	Lyase
PVIT_0000553.T1	Ubiquitin ligase RSP5 NEDD4	739	F:GO:0004842; F:GO:0008270; F:GO:0016874; P:GO:0016567	F:ubiquitin-protein transferase activity; F:zinc ion binding; F:ligase activity; P:protein ubiquitination			IPR000569 (PFAM); IPR001876 (PROSITE); G3DSA:3.30.2160.10 (GENE3D),PTHR11254 (PANTHER),PTHR11254:SF370 (PANTHER),CYTOPLASMIC_DOMAIN (unknown),NON_CYTOPLASMIC_DOMAIN (unknown),TRANSMEMBRANE (unknown),PS51257 (PROFILE),TMhelix (TMHMM)	F:GO:0004842; F:GO:0008270	F:ubiquitin-protein transferase activity; F:zinc ion binding	OTHER	SP	Non-effector	2	0	o12-34i106-128o	19	Yes	No	Transferase
PVIT_0010876.T1	atp-dependent rna	1851	C:GO:0005634; F:GO:0005524; P:GO:0006281; P:GO:0090305; C:GO:0005737; F:GO:0004518; P:GO:0006396; F:GO:0004004; F:GO:0044822	C:nucleus; F:ATP binding; P:DNA repair; P:nucleic acid phosphodiester bond hydrolysis; C:cytoplasm; F:nuclease activity; P:RNA processing; F:ATP-dependent RNA helicase activity; F:poly(A) RNA binding	EC:3.6.1; EC:3.6.1.3; EC:3.1; EC:2.7.7; EC:3.6.1.15	Acting on acid anhydrides; Adenosinetriphosphatase; Acting on ester bonds; Transferring phosphorus-containing groups; Nucleoside-triphosphate phosphatase	IPR001650 (PFAM); IPR006086 (PFAM); IPR007502 (PFAM); IPR011545 (PFAM); IPR014001 (SMART); IPR027417 (G3DSA:3.40.50.GENE3D); Coil (COIL),PTHR18934 (PANTHER),PTHR18934:SF165 (PANTHER),CYTOPLASMIC_DOMAIN (unknown),NON_CYTOPLASMIC_DOMAIN (unknown),TRANSMEMBRANE (unknown)	F:GO:0003676; F:GO:0005524; F:GO:0004518; F:GO:0004386	F:nucleic acid binding; F:ATP binding; F:nuclease activity; F:helicase activity	OTHER	OTHER	Non-effector	2	0	o1302-1326i1338-1361o	28	No	No	Hydrolase
PVIT_0022542.T1	atp-dependent dna	1242	C:GO:0005634; F:GO:0003677; F:GO:0004017; F:GO:0005524; P:GO:0046939; F:GO:0008270; C:GO:0005737; F:GO:0043140; P:GO:0032508; P:GO:0000724; F:GO:0009378; C:GO:0005694	C:nucleus; F:DNA binding; F:adenylate kinase activity; F:ATP binding; P:nucleotide phosphorylation; F:zinc ion binding; C:cytoplasm; F:ATP-dependent 3'-5' DNA helicase activity; P:DNA duplex unwinding; P:double-strand break repair via homologous recombination; F:four-way junction helicase activity; C:chromosome	EC:2.7.4.3; EC:3.6.1; EC:3.6.1.3; EC:3.6.1.15	Adenylate kinase; Acting on acid anhydrides; Adenosinetriphosphatase; Nucleoside-triphosphate phosphatase	IPR001650 (PFAM); IPR004589 (TIGRFAMs); IPR010666 (PFAM); IPR011545 (PFAM); IPR014001 (SMART); IPR027417 (G3DSA:3.40.50.GENE3D); Coil (COIL),PTHR13710 (PANTHER),PTHR13710:SF108 (PANTHER)	F:GO:0003676; F:GO:0005524; F:GO:0008270; P:GO:0006310; F:GO:0008026	F:nucleic acid binding; F:ATP binding; F:zinc ion binding; P:DNA recombination; F:ATP-dependent helicase activity	OTHER	OTHER	Non-effector	0	0	i	21	No	No	Hydrolase
PVIT_0001981.T1	imidazoleglycerol phosphate cyclase subunit	548	F:GO:0016833; C:GO:0005737; P:GO:0006541; F:GO:0000107; P:GO:0000105	F:oxo-acid-lyase activity; C:cytoplasm; P:glutamine metabolic process; F:imidazoleglycerol-phosphate synthase activity; P:histidine biosynthetic process	EC:2.4.2	Glycosyltransferases	IPR004651 (TIGRFAMs); IPR006062 (PFAM); IPR010139 (HAMAP); IPR011060 (SUPERFAMILY); IPR013785 (G3DSA:3.20.20.GENE3D); IPR014640 (PIR); IPR017926 (PFAM); PTHR21235 (PANTHER),PTHR21235:SF24 (PANTHER)	F:GO:0016833; C:GO:0005737; F:GO:0003824; P:GO:0008152; F:GO:0000107; P:GO:0000105	F:oxo-acid-lyase activity; C:cytoplasm; F:catalytic activity; P:metabolic process; F:imidazoleglycerol-phosphate synthase activity; P:histidine biosynthetic process	OTHER	OTHER	Non-effector	0	0	i	11	No	No	Transferase
PVIT_0006007.T1	2,3-bisphosphoglycerate-dependent phosphoglycerate mutase	459	F:GO:0004614; C:GO:0016020; P:GO:0006096; C:GO:0016021; F:GO:0004619; F:GO:0016853	F:phosphoglucomutase activity; C:membrane; P:glycolytic process; C:integral component of membrane; F:phosphoglycerate mutase activity; F:isomerase activity			IPR011993 (SUPERFAMILY); IPR013078 (PFAM); PTHR20935 (PANTHER)	no GO terms	no GO terms	OTHER	OTHER	Cytoplasmic effector	0	0	i	12	No	Yes	Hydrolase
PVIT_0000945.T1	5-oxoprolinase	1292	P:GO:0016310; F:GO:0016301; F:GO:0016787	P:phosphorylation; F:kinase activity; F:hydrolase activity			IPR002821 (PFAM); IPR003692 (PFAM); IPR008040 (PFAM); Coil (COIL),PTHR11365 (PANTHER),PTHR11365:SF13 (PANTHER)	F:GO:0003824; F:GO:0016787	F:catalytic activity; F:hydrolase activity	OTHER	OTHER	Non-effector	0	0	i	16	No	No	Hydrolase
PVIT_0017422.T1	serine protease family	755	C:GO:0016020; P:GO:0006508; P:GO:0006629; F:GO:0016298; F:GO:0008233	C:membrane; P:proteolysis; P:lipid metabolic process; F:lipase activity; F:peptidase activity	EC:3.1.1	Acting on ester bonds	IPR022742 (PFAM); PTHR11614 (PANTHER),PTHR11614:SF119 (PANTHER)	no GO terms	no GO terms	OTHER	OTHER	Non-effector	0	0	i	9	No	No	Hydrolase
PVIT_0011866.T1	Translation initiation factor eIF-2B subunit delta	528	F:GO:0003743; P:GO:0045947; P:GO:0019509; F:GO:0005085; F:GO:0046523; C:GO:0005851; P:GO:0006413; P:GO:0043547	F:translation initiation factor activity; P:negative regulation of translational initiation; P:L-methionine biosynthetic process from methylthioadenosine; F:guanyl-nucleotide exchange factor activity; F:S-methyl-5-thioribose-1-phosphate isomerase activity; C:eukaryotic translation initiation factor 2B complex; P:translational initiation; P:positive regulation of GTPase activity	EC:5.3.1.23	S-methyl-5-thioribose-1-phosphate isomerase	IPR000649 (PFAM); Coil (COIL),G3DSA:3.40.50.10470 (GENE3D),PTHR10233 (PANTHER),PTHR10233:SF22 (PANTHER),SSF100950 (SUPERFAMILY)	P:GO:0044237	P:cellular metabolic process	OTHER	OTHER	Cytoplasmic effector	0	0	i	6	No	Yes	Other
PVIT_0018060.T1	potassium transporter	1001	F:GO:0005509; F:GO:0005261; P:GO:0006816; P:GO:0098655; C:GO:0016021; P:GO:0034765; F:GO:0005244; P:GO:0086010; C:GO:0005886	F:calcium ion binding; F:cation channel activity; P:calcium ion transport; P:cation transmembrane transport; C:integral component of membrane; P:regulation of ion transmembrane transport; F:voltage-gated ion channel activity; P:membrane depolarization during action potential; C:plasma membrane			IPR002048 (PFAM); IPR005821 (PFAM); IPR011992 (G3DSA:1.10.238.GENE3D); IPR018247 (PROSITE); IPR027359 (G3DSA:1.20.120.GENE3D); Coil (COIL),PTHR10037 (PANTHER),PTHR10037:SF245 (PANTHER),CYTOPLASMIC_DOMAIN (unknown),NON_CYTOPLASMIC_DOMAIN (unknown),TRANSMEMBRANE (unknown),TMhelix (TMHMM),SSF81324 (SUPERFAMILY)	F:GO:0005216; P:GO:0006811; P:GO:0055085; F:GO:0005509; C:GO:0016020	F:ion channel activity; P:ion transport; P:transmembrane transport; F:calcium ion binding; C:membrane	OTHER	OTHER	Non-effector	10	0	o131-155i167-191o203-225i246-272o365-389i509-529o535-557i569-587o629-651i711-736o	12	No	No	Other
PVIT_0001174.T1	kinesin family member 4 isoform 2 putati	865	F:GO:0005524; F:GO:0003777; C:GO:0016020; P:GO:0007018; C:GO:0005874; F:GO:0008017	F:ATP binding; F:microtubule motor activity; C:membrane; P:microtubule-based movement; C:microtubule; F:microtubule binding	EC:3.6.1; EC:3.6.1.15	Acting on acid anhydrides; Nucleoside-triphosphate phosphatase	IPR001752 (PRINTS); IPR019821 (PROSITE); IPR027417 (SUPERFAMILY); Coil (COIL),PTHR24115 (PANTHER),PTHR24115:SF581 (PANTHER)	F:GO:0005524; F:GO:0003777; P:GO:0007018; F:GO:0008017	F:ATP binding; F:microtubule motor activity; P:microtubule-based movement; F:microtubule binding	OTHER	OTHER	Non-effector	0	0	i	24	No	No	Other
PVIT_0011113.T1	Chloride channel 2	1502	F:GO:0016887; F:GO:0005524; F:GO:0003777; C:GO:0005871; P:GO:0007018; F:GO:0008017	F:ATPase activity; F:ATP binding; F:microtubule motor activity; C:kinesin complex; P:microtubule-based movement; F:microtubule binding	EC:3.6.1; EC:3.6.1.3; EC:3.6.1.15	Acting on acid anhydrides; Adenosinetriphosphatase; Nucleoside-triphosphate phosphatase	IPR001752 (PRINTS); IPR027417 (SUPERFAMILY); Coil (COIL),PTHR24115 (PANTHER),PTHR24115:SF620 (PANTHER)	F:GO:0005524; F:GO:0003777; P:GO:0007018; F:GO:0008017	F:ATP binding; F:microtubule motor activity; P:microtubule-based movement; F:microtubule binding	OTHER	OTHER	Non-effector	0	0	i	13	No	No	Other
PVIT_0007008.T1	ATP-dependent Lon protease	908	F:GO:0005524; P:GO:0006515; P:GO:0006625; F:GO:0004252; P:GO:0016485; C:GO:0005782; F:GO:0004176	F:ATP binding; P:misfolded or incompletely synthesized protein catabolic process; P:protein targeting to peroxisome; F:serine-type endopeptidase activity; P:protein processing; C:peroxisomal matrix; F:ATP-dependent peptidase activity	EC:3.4.21; EC:3.6.1; EC:3.6.1.3; EC:3.6.1.15	Acting on peptide bonds (peptidases); Acting on acid anhydrides; Adenosinetriphosphatase; Nucleoside-triphosphate phosphatase	IPR003111 (PFAM); IPR003593 (SMART); IPR003959 (PFAM); IPR004815 (PIR); IPR008269 (PFAM); IPR014721 (G3DSA:3.30.230.GENE3D); IPR015947 (SUPERFAMILY); IPR020568 (SUPERFAMILY); IPR027065 (PANTHER); IPR027417 (G3DSA:3.40.50.GENE3D); Coil (COIL),PR00830 (PRINTS),G3DSA:1.10.8.60 (GENE3D),PTHR10046:SF61 (PANTHER)	F:GO:0005524; P:GO:0030163; P:GO:0006508; F:GO:0004252; F:GO:0004176	F:ATP binding; P:protein catabolic process; P:proteolysis; F:serine-type endopeptidase activity; F:ATP-dependent peptidase activity	OTHER	OTHER	Non-effector	0	0	i	6	No	No	Peptidase
PVIT_0000297.T1	Centrosomal of 78 kDa	535	F:GO:0003676; F:GO:0005524; P:GO:0050790; P:GO:0042176; P:GO:0006310; F:GO:0008026; F:GO:0004386; C:GO:0000502; F:GO:0030234; F:GO:0016787	F:nucleic acid binding; F:ATP binding; P:regulation of catalytic activity; P:regulation of protein catabolic process; P:DNA recombination; F:ATP-dependent helicase activity; F:helicase activity; C:proteasome complex; F:enzyme regulator activity; F:hydrolase activity			IPR001611 (PFAM); IPR006553 (SMART); Coil (COIL),PTHR24110 (PANTHER),PTHR24110:SF5 (PANTHER),SSF52047 (SUPERFAMILY)	F:GO:0005515	F:protein binding	OTHER	OTHER	Cytoplasmic effector	0	0	i	9	No	Yes	Other
PVIT_0001657.T1	F-box LRR-repeat 4	1138	P:GO:0006857; F:GO:0008270; C:GO:0016020; C:GO:0016021; P:GO:0006810; F:GO:0005215; C:GO:0005622	P:oligopeptide transport; F:zinc ion binding; C:membrane; C:integral component of membrane; P:transport; F:transporter activity; C:intracellular			IPR000048 (SMART); IPR001202 (SMART); IPR001611 (PFAM); IPR006553 (SMART); PTHR24006 (PANTHER),PTHR24006:SF541 (PANTHER),SSF52047 (SUPERFAMILY)	F:GO:0005515	F:protein binding	OTHER	OTHER	Non-effector	0	0	i	41	No	No	Other
PVIT_0015956.T1	lysine exporter (lyse ygga)	336	C:GO:0016021; P:GO:0006865	C:integral component of membrane; P:amino acid transport			IPR001123 (PANTHER); PTHR30086:SF24 (PANTHER),CYTOPLASMIC_DOMAIN (unknown),NON_CYTOPLASMIC_DOMAIN (unknown),TRANSMEMBRANE (unknown),TMhelix (TMHMM)	C:GO:0016020; P:GO:0006865	C:membrane; P:amino acid transport	OTHER	OTHER	Non-effector	7	0	i25-44o110-137i149-173o179-200i231-257o263-287i308-330o	5	No	No	Other
PVIT_0000637.T1	malate synthase A	535	P:GO:0006097; C:GO:0005737; F:GO:0004474; P:GO:0006099	P:glyoxylate cycle; C:cytoplasm; F:malate synthase activity; P:tricarboxylic acid cycle	EC:2.3.3.9	Malate synthase	IPR001465 (PFAM); IPR006252 (PIR); IPR006253 (PANTHER); IPR011076 (SUPERFAMILY); IPR019830 (PROSITE); G3DSA:1.20.1220.12 (GENE3D),G3DSA:3.20.20.360 (GENE3D),PTHR42902:SF2 (PANTHER)	P:GO:0006097; F:GO:0003824; F:GO:0004474	P:glyoxylate cycle; F:catalytic activity; F:malate synthase activity	OTHER	OTHER	Non-effector	0	0	i	7	No	No	Transferase
PVIT_0016187.T1	diphosphomevalonate decarboxylase	410	F:GO:0005524; P:GO:0019287; C:GO:0016021; C:GO:0005829; F:GO:0004163	F:ATP binding; P:isopentenyl diphosphate biosynthetic process, mevalonate pathway; C:integral component of membrane; C:cytosol; F:diphosphomevalonate decarboxylase activity	EC:4.1.1.33	Diphosphomevalonate decarboxylase	IPR005935 (PIR); IPR006204 (PFAM); IPR013750 (G3DSA:3.30.70.GENE3D); IPR014721 (G3DSA:3.30.230.GENE3D); IPR020568 (SUPERFAMILY); PTHR10977 (PANTHER),PTHR10977:SF4 (PANTHER)	F:GO:0005524; P:GO:0008299; F:GO:0016831	F:ATP binding; P:isoprenoid biosynthetic process; F:carboxy-lyase activity	OTHER	OTHER	Non-effector	0	0	i	8	No	No	Lyase
PVIT_0005603.T1	Transcription factor N-terminal	538	F:GO:0003677; C:GO:0070449; P:GO:0006368	F:DNA binding; C:elongin complex; P:transcription elongation from RNA polymerase II promoter			IPR003617 (SMART); IPR008930 (G3DSA:1.50.10.GENE3D); IPR009057 (G3DSA:1.10.10.GENE3D); IPR014876 (PFAM); IPR017923 (G3DSA:1.20.930.GENE3D); PTHR15141 (PANTHER),PTHR15141:SF58 (PANTHER)	C:GO:0005634; F:GO:0003677	C:nucleus; F:DNA binding	OTHER	OTHER	Non-effector	0	0	i	5	No	No	Other
PVIT_0018165.T1	tRNA (guanine(37)-N1)-methyltransferase	407	C:GO:0005634; C:GO:0005759; F:GO:0052906; P:GO:0030488	C:nucleus; C:mitochondrial matrix; F:tRNA (guanine(37)-N(1))-methyltransferase activity; P:tRNA methylation	EC:2.1.1.228; EC:2.1.1	tRNA (guanine(37)-N(1))-methyltransferase; Transferring one-carbon groups	IPR025792 (HAMAP); G3DSA:3.30.300.110 (GENE3D),PTHR23245 (PANTHER),PTHR23245:SF40 (PANTHER)	P:GO:0030488; F:GO:0009019	P:tRNA methylation; F:tRNA (guanine-N1-)-methyltransferase activity	OTHER	OTHER	Cytoplasmic effector	0	0	i	7	No	Yes	Transferase
PVIT_0005610.T1	tRNA and rRNA cytosine-C5-methylase	530	F:GO:0008168; P:GO:0032259	F:methyltransferase activity; P:methylation			IPR001678 (PFAM); IPR023267 (PRINTS); PTHR22807 (PANTHER),PTHR22807:SF42 (PANTHER)	F:GO:0008168	F:methyltransferase activity	OTHER	OTHER	Cytoplasmic effector	0	0	i	8	No	Yes	Transferase
PVIT_0001677.T1	trna (cytosine-5-)-methyltransferase	744	F:GO:0003723; F:GO:0016428; P:GO:0030488	F:RNA binding; F:tRNA (cytosine-5-)-methyltransferase activity; P:tRNA methylation	EC:2.1.1	Transferring one-carbon groups	IPR001678 (PFAM); IPR018314 (PROSITE); IPR023267 (PRINTS); IPR023270 (PRINTS); PTHR22808 (PANTHER),PTHR22808:SF15 (PANTHER)	F:GO:0003723; F:GO:0016428; F:GO:0008168	F:RNA binding; F:tRNA (cytosine-5-)-methyltransferase activity; F:methyltransferase activity	OTHER	OTHER	Non-effector	0	0	i	12	No	No	Transferase
PVIT_0007479.T1	Mitochondrial Carrier (MC) Family	308	F:GO:0003735; C:GO:0016021; P:GO:0006810; P:GO:0006412	F:structural constituent of ribosome; C:integral component of membrane; P:transport; P:translation			IPR018108 (PFAM); IPR023395 (G3DSA:1.50.40.GENE3D); PTHR24089 (PANTHER),PTHR24089:SF457 (PANTHER),NON_CYTOPLASMIC_DOMAIN (unknown),SIGNAL_PEPTIDE (unknown),SIGNAL_PEPTIDE_C_REGION (unknown),SIGNAL_PEPTIDE_H_REGION (unknown),SIGNAL_PEPTIDE_N_REGION (unknown)	no GO terms	no GO terms	OTHER	OTHER	Non-effector	0	Y	n10-22c27/28o	4	Yes	Yes	Other
PVIT_0019426.T1	meiotic nuclear division	203	F:GO:0005524; F:GO:0004140; C:GO:0016020; C:GO:0016021; P:GO:0015937; P:GO:0016310; F:GO:0016301	F:ATP binding; F:dephospho-CoA kinase activity; C:membrane; C:integral component of membrane; P:coenzyme A biosynthetic process; P:phosphorylation; F:kinase activity			IPR005647 (PIR); Coil (COIL)	no GO terms	no GO terms	OTHER	OTHER	Cytoplasmic effector	0	0	i	1	No	Yes	Other
PVIT_0012749.T1	methyltransferase 4	377	F:GO:0008168; P:GO:0006139; P:GO:0032259	F:methyltransferase activity; P:nucleobase-containing compound metabolic process; P:methylation			IPR007757 (PFAM); Coil (COIL),PTHR12829 (PANTHER),PTHR12829:SF7 (PANTHER)	F:GO:0008168; P:GO:0006139	F:methyltransferase activity; P:nucleobase-containing compound metabolic process	OTHER	OTHER	Cytoplasmic effector	0	0	i	5	No	Yes	Transferase
PVIT_0005546.T1	Cell division cycle 5	766	P:GO:0051301; F:GO:0003677	P:cell division; F:DNA binding			IPR001005 (SMART); IPR009057 (G3DSA:1.10.10.GENE3D); IPR017930 (PROFILE); IPR021786 (PFAM); Coil (COIL),PTHR10641 (PANTHER),PTHR10641:SF805 (PANTHER),PF13921 (PFAM)	F:GO:0003677	F:DNA binding	OTHER	OTHER	Cytoplasmic effector	0	0	i	5	No	Yes	Other
PVIT_0001736.T1	myb-like dna-binding	210	C:GO:0005634; F:GO:0003677; P:GO:0006351; P:GO:0006355	C:nucleus; F:DNA binding; P:transcription, DNA-templated; P:regulation of transcription, DNA-templated			IPR001005 (PFAM); IPR006447 (TIGRFAMs); IPR009057 (G3DSA:1.10.10.GENE3D); IPR017930 (PROFILE); PTHR12802 (PANTHER),PTHR12802:SF78 (PANTHER)	F:GO:0003677	F:DNA binding	OTHER	OTHER	Cytoplasmic effector	0	0	i	2	No	Yes	Other
PVIT_0003475.T1	myotubularin-related 2	1349	F:GO:0004725; F:GO:0046872; C:GO:0044444; P:GO:0035335	F:protein tyrosine phosphatase activity; F:metal ion binding; C:cytoplasmic part; P:peptidyl-tyrosine dephosphorylation	EC:3.1.3.16; EC:3.1; EC:3.1.3.48; EC:3.1.3.41	Protein-serine/threonine phosphatase; Acting on ester bonds; Protein-tyrosine-phosphatase; 4-nitrophenylphosphatase	IPR000008 (G3DSA:2.60.40.GENE3D); IPR000306 (PFAM); IPR003595 (SMART); IPR010569 (PFAM); IPR011011 (SUPERFAMILY); IPR013083 (G3DSA:3.30.40.GENE3D); IPR016130 (PROSITE); IPR017455 (PROFILE); Coil (COIL),PTHR10807:SF97 (PANTHER)	F:GO:0005515; F:GO:0046872; F:GO:0004725; F:GO:0016791; P:GO:0016311	F:protein binding; F:metal ion binding; F:protein tyrosine phosphatase activity; F:phosphatase activity; P:dephosphorylation	OTHER	OTHER	Non-effector	0	0	i	25	No	No	Other
PVIT_0005313.T1	Necrosis inducing NPP1 type	878	F:GO:0015299; C:GO:0016021; P:GO:1902600	F:solute:proton antiporter activity; C:integral component of membrane; P:hydrogen ion transmembrane transport			IPR006153 (PFAM); Coil (COIL),PTHR43021 (PANTHER),PTHR43021:SF1 (PANTHER),CYTOPLASMIC_DOMAIN (unknown),NON_CYTOPLASMIC_DOMAIN (unknown),SIGNAL_PEPTIDE (unknown),SIGNAL_PEPTIDE_C_REGION (unknown),SIGNAL_PEPTIDE_H_REGION (unknown),SIGNAL_PEPTIDE_N_REGION (unknown),TRANSMEMBRANE (unknown),SignalP-noTM (SIGNALP),TMhelix (TMHMM)	P:GO:0006812; F:GO:0015299; P:GO:0055085; C:GO:0016021	P:cation transport; F:solute:proton antiporter activity; P:transmembrane transport; C:integral component of membrane	SP(Sec/SPI)	OTHER	Non-effector	11	Y	n18-29c34/35o68-88i95-112o124-146i158-178o193-214i226-245o265-289i350-376o382-400i412-430o436-459i	7	Yes	No	Other
PVIT_0006144.T1	Kinetochore NDC80	628	P:GO:0000132; C:GO:0031262; P:GO:0007052; C:GO:0000778; F:GO:0005200; P:GO:0051315	P:establishment of mitotic spindle orientation; C:Ndc80 complex; P:mitotic spindle organization; C:condensed nuclear chromosome kinetochore; F:structural constituent of cytoskeleton; P:attachment of mitotic spindle microtubules to kinetochore			IPR005550 (PFAM); Coil (COIL),PTHR10643 (PANTHER),PTHR10643:SF3 (PANTHER)	no GO terms	no GO terms	OTHER	OTHER	Cytoplasmic effector	0	0	i	5	No	Yes	Other
PVIT_0017209.T1	RNA polymerase II C-terminal domain phosphatase 4	845	C:GO:0016591; P:GO:0070940; F:GO:0008420	C:DNA-directed RNA polymerase II, holoenzyme; P:dephosphorylation of RNA polymerase II C-terminal domain; F:CTD phosphatase activity	EC:3.1.3.16; EC:3.1; EC:3.1.3.41	Protein-serine/threonine phosphatase; Acting on ester bonds; 4-nitrophenylphosphatase	IPR001357 (G3DSA:3.40.50.GENE3D); IPR004274 (PFAM); IPR011947 (TIGRFAMs); IPR023214 (G3DSA:3.40.50.GENE3D); Coil (COIL),PTHR23081 (PANTHER),PTHR23081:SF15 (PANTHER)	F:GO:0004721; C:GO:0005634	F:phosphoprotein phosphatase activity; C:nucleus	OTHER	OTHER	Non-effector	0	0	i	14	No	No	Hydrolase
PVIT_0017126.T1	ribosomal RNA processing 1	525	C:GO:0005634; P:GO:0006364; C:GO:0030687	C:nucleus; P:rRNA processing; C:preribosome, large subunit precursor			IPR010301 (PANTHER)	P:GO:0006364	P:rRNA processing	OTHER	OTHER	Cytoplasmic effector	0	0	i	11	No	Yes	Other
PVIT_0024514.T1	necrosis inducing NPP1 type	279					IPR008701 (PANTHER); PTHR33657:SF10 (PANTHER),NON_CYTOPLASMIC_DOMAIN (unknown),SIGNAL_PEPTIDE (unknown),SIGNAL_PEPTIDE_C_REGION (unknown),SIGNAL_PEPTIDE_H_REGION (unknown),SIGNAL_PEPTIDE_N_REGION (unknown),SignalP-noTM (SIGNALP)	no GO terms	no GO terms	SP(Sec/SPI)	SP	Non-effector	0	Y	n6-14c19/20o	2	Yes	No	Other
PVIT_0002578.T1	nitrogen permease regulator 3 isoform X2	652	P:GO:0035909; P:GO:0003281; P:GO:0034198; F:GO:0005096; P:GO:0060021; P:GO:0032007; C:GO:1990130; P:GO:0048738; P:GO:0043547	P:aorta morphogenesis; P:ventricular septum development; P:cellular response to amino acid starvation; F:GTPase activator activity; P:palate development; P:negative regulation of TOR signaling; C:Iml1 complex; P:cardiac muscle tissue development; P:positive regulation of GTPase activity			IPR005365 (PANTHER); Coil (COIL),PTHR13153:SF6 (PANTHER)	no GO terms	no GO terms	OTHER	OTHER	Non-effector	0	0	i	6	No	No	Other
PVIT_0020696.T1	udp-n-acetylglucosamine transporter	375	P:GO:0015992; C:GO:0016021; P:GO:0008643; F:GO:0005351; C:GO:0000139	P:proton transport; C:integral component of membrane; P:carbohydrate transport; F:sugar:proton symporter activity; C:Golgi membrane			IPR007271 (PIR); PTHR10231:SF65 (PANTHER),TIGR00803 (TIGRFAMs),CYTOPLASMIC_DOMAIN (unknown),NON_CYTOPLASMIC_DOMAIN (unknown),SIGNAL_PEPTIDE (unknown),SIGNAL_PEPTIDE_C_REGION (unknown),SIGNAL_PEPTIDE_H_REGION (unknown),SIGNAL_PEPTIDE_N_REGION (unknown),TRANSMEMBRANE (unknown),SignalP-TM (SIGNALP),TMhelix (TMHMM),SSF103481 (SUPERFAMILY)	P:GO:0008643; C:GO:0016021; F:GO:0005351; C:GO:0000139	P:carbohydrate transport; C:integral component of membrane; F:sugar:proton symporter activity; C:Golgi membrane	OTHER	OTHER	Non-effector	9	Y	n8-16c21/22o37-57i85-103o109-129i136-157o173-193i213-232o244-268i275-296o302-325i	6	Yes	No	Other
PVIT_0025277.T1	isopentenyl-diphosphate delta-isomerase	251	F:GO:0004452; P:GO:0008299; F:GO:0016787	F:isopentenyl-diphosphate delta-isomerase activity; P:isoprenoid biosynthetic process; F:hydrolase activity	EC:5.3.3.2	Isopentenyl-diphosphate Delta-isomerase	IPR000086 (PFAM); IPR011876 (PANTHER); IPR015797 (G3DSA:3.90.79.GENE3D)	F:GO:0004452; P:GO:0008299; F:GO:0016787	F:isopentenyl-diphosphate delta-isomerase activity; P:isoprenoid biosynthetic process; F:hydrolase activity	OTHER	mTP	Cytoplasmic effector	0	0	i	2	No	Yes	Hydrolase
PVIT_0016228.T1	TKL kinase	1526	F:GO:0005487; C:GO:0005643	F:nucleocytoplasmic transporter activity; C:nuclear pore			Coil (COIL),PTHR21286 (PANTHER),PF11715 (PFAM)	no GO terms	no GO terms	OTHER	OTHER	Non-effector	0	0	i	30	No	No	Other
PVIT_0012728.T1	Dynein regulatory complex 1	723					Coil (COIL),PTHR21625 (PANTHER),PTHR21625:SF3 (PANTHER),PF14772 (PFAM)	no GO terms	no GO terms	OTHER	OTHER	Cytoplasmic effector	0	0	i	1	No	Yes	Other
PVIT_0017838.T1	otu ovarian tumor-like cysteine protease	577	F:GO:0004843; P:GO:0016579	F:thiol-dependent ubiquitin-specific protease activity; P:protein deubiquitination	EC:3.4; EC:3.4.19.12	Acting on peptide bonds (peptidases); Ubiquitinyl hydrolase 1	IPR003323 (PFAM); IPR003903 (SMART); Coil (COIL),PTHR12419 (PANTHER),SSF54001 (SUPERFAMILY),SSF63748 (SUPERFAMILY)	no GO terms	no GO terms	OTHER	OTHER	Non-effector	0	0	i	7	No	No	Peptidase
PVIT_0014074.T1	OTU ovarian tumor-like cysteine protease	281	C:GO:0031514; P:GO:0006508; F:GO:0008233	C:motile cilium; P:proteolysis; F:peptidase activity			IPR003323 (PFAM); Coil (COIL),PTHR12419 (PANTHER),PTHR12419:SF38 (PANTHER),SSF54001 (SUPERFAMILY)	no GO terms	no GO terms	OTHER	OTHER	Cytoplasmic effector	0	0	i	3	No	Yes	Peptidase
PVIT_0018512.T1	RxLR-like protein	430	F:GO:0004190; P:GO:0006508; C:GO:0016021	F:aspartic-type endopeptidase activity; P:proteolysis; C:integral component of membrane			IPR003137 (PFAM); G3DSA:3.50.30.30 (GENE3D),PTHR22765 (PANTHER),NON_CYTOPLASMIC_DOMAIN (unknown),SIGNAL_PEPTIDE (unknown),SIGNAL_PEPTIDE_C_REGION (unknown),SIGNAL_PEPTIDE_H_REGION (unknown),SIGNAL_PEPTIDE_N_REGION (unknown),SignalP-TM (SIGNALP),SignalP-noTM (SIGNALP),SSF52025 (SUPERFAMILY)	no GO terms	no GO terms	SP(Sec/SPI)	SP	Non-effector	0	Y	n4-11c19/20o	7	Yes	No	Peptidase
PVIT_0009315.T1	D-cysteine desulfhydrase isoform 1	377	F:GO:0030170; F:GO:0003824; C:GO:0044444	F:pyridoxal phosphate binding; F:catalytic activity; C:cytoplasmic part			IPR001926 (PFAM); IPR005966 (TIGRFAMs); IPR027278 (PIR); G3DSA:3.40.50.1100 (GENE3D),PTHR43780 (PANTHER),PTHR43780:SF4 (PANTHER),NON_CYTOPLASMIC_DOMAIN (unknown),SIGNAL_PEPTIDE (unknown),SIGNAL_PEPTIDE_C_REGION (unknown),SIGNAL_PEPTIDE_H_REGION (unknown),SIGNAL_PEPTIDE_N_REGION (unknown),SignalP-noTM (SIGNALP)	F:GO:0003824	F:catalytic activity	OTHER	SP	Non-effector	0	Y	n10-22c27/28o	7	Yes	Yes	Lyase
PVIT_0001050.T1	FAD synthase-like	287	F:GO:0003824; P:GO:0008152	F:catalytic activity; P:metabolic process			IPR002500 (PFAM); IPR014729 (G3DSA:3.40.50.GENE3D); PTHR23293 (PANTHER),PTHR23293:SF14 (PANTHER),SSF52402 (SUPERFAMILY)	F:GO:0003824; P:GO:0008152	F:catalytic activity; P:metabolic process	OTHER	OTHER	Cytoplasmic effector	0	0	i	8	No	Yes	Oxidoreductase
PVIT_0011739.T1	nucleotide-binding 1	332	F:GO:0005524; C:GO:0005737; F:GO:0046872; F:GO:0051539; P:GO:0016226	F:ATP binding; C:cytoplasm; F:metal ion binding; F:4 iron, 4 sulfur cluster binding; P:iron-sulfur cluster assembly			IPR000808 (PROSITE); IPR019591 (HAMAP); IPR027417 (G3DSA:3.40.50.GENE3D); PTHR23264:SF39 (PANTHER)	F:GO:0005524	F:ATP binding	OTHER	OTHER	Non-effector	0	0	i	7	No	No	Hydrolase
PVIT_0010711.T1	COP9 signalosome complex subunit 2	454					IPR000717 (PFAM); IPR011990 (G3DSA:1.25.40.GENE3D); IPR011991 (G3DSA:1.10.10.GENE3D); PTHR10678 (PANTHER),PTHR10678:SF10 (PANTHER),SM00753 (SMART)	F:GO:0005515	F:protein binding	OTHER	OTHER	Cytoplasmic effector	0	0	i	4	No	Yes	Other
PVIT_0017559.T1	pectin methylesterase	356	P:GO:0045490; C:GO:0005618; F:GO:0045330; F:GO:0016740; P:GO:0042545; F:GO:0030599	P:pectin catabolic process; C:cell wall; F:aspartyl esterase activity; F:transferase activity; P:cell wall modification; F:pectinesterase activity	EC:3.1.1.11; EC:3.1.1.1	Pectinesterase; Carboxylesterase	IPR000070 (PFAM); IPR011050 (SUPERFAMILY); IPR012334 (G3DSA:2.160.20.GENE3D); PTHR31321 (PANTHER),PTHR31321:SF42 (PANTHER),NON_CYTOPLASMIC_DOMAIN (unknown),SIGNAL_PEPTIDE (unknown),SIGNAL_PEPTIDE_C_REGION (unknown),SIGNAL_PEPTIDE_H_REGION (unknown),SIGNAL_PEPTIDE_N_REGION (unknown),SignalP-TM (SIGNALP),SignalP-noTM (SIGNALP)	C:GO:0005618; P:GO:0042545; F:GO:0030599	C:cell wall; P:cell wall modification; F:pectinesterase activity	SP(Sec/SPI)	SP	Apoplastic effector	0	Y	n4-14c18/19o	5	Yes	Yes	Hydrolase
PVIT_0006362.T1	pectin methylesterase	332	F:GO:0016788; P:GO:0043170; P:GO:0044238	F:hydrolase activity, acting on ester bonds; P:macromolecule metabolic process; P:primary metabolic process			IPR000070 (PFAM); IPR011050 (SUPERFAMILY); IPR012334 (G3DSA:2.160.20.GENE3D); PTHR31321 (PANTHER),PTHR31321:SF42 (PANTHER),NON_CYTOPLASMIC_DOMAIN (unknown),SIGNAL_PEPTIDE (unknown),SIGNAL_PEPTIDE_C_REGION (unknown),SIGNAL_PEPTIDE_H_REGION (unknown),SIGNAL_PEPTIDE_N_REGION (unknown),PS51257 (PROFILE),SignalP-noTM (SIGNALP)	C:GO:0005618; P:GO:0042545; F:GO:0030599	C:cell wall; P:cell wall modification; F:pectinesterase activity	SP(Sec/SPI)	SP	Apoplastic effector	0	Y	n3-11c16/17o	5	Yes	Yes	Hydrolase
PVIT_0017576.T1	pectin methylesterase	366	P:GO:0008152; F:GO:0016787	P:metabolic process; F:hydrolase activity			IPR000070 (PFAM); IPR011050 (SUPERFAMILY); IPR012334 (G3DSA:2.160.20.GENE3D); PTHR31321 (PANTHER),NON_CYTOPLASMIC_DOMAIN (unknown),SIGNAL_PEPTIDE (unknown),SIGNAL_PEPTIDE_C_REGION (unknown),SIGNAL_PEPTIDE_H_REGION (unknown),SIGNAL_PEPTIDE_N_REGION (unknown),SignalP-TM (SIGNALP),SignalP-noTM (SIGNALP)	C:GO:0005618; P:GO:0042545; F:GO:0030599	C:cell wall; P:cell wall modification; F:pectinesterase activity	SP(Sec/SPI)	SP	Apoplastic effector	0	Y	n3-14c19/20o	5	Yes	Yes	Hydrolase
PVIT_0001641.T1	cathepsin cysteine protease family	427	C:GO:0005615; C:GO:0016021; F:GO:0004197; P:GO:0051603; C:GO:0005764	C:extracellular space; C:integral component of membrane; F:cysteine-type endopeptidase activity; P:proteolysis involved in cellular protein catabolic process; C:lysosome	EC:3.4.22; EC:3.4	Acting on peptide bonds (peptidases); Acting on peptide bonds (peptidases)	IPR000668 (PFAM); IPR013128 (PANTHER); G3DSA:3.90.70.10 (GENE3D),PTHR12411:SF490 (PANTHER),CYTOPLASMIC_DOMAIN (unknown),NON_CYTOPLASMIC_DOMAIN (unknown),SIGNAL_PEPTIDE (unknown),SIGNAL_PEPTIDE_C_REGION (unknown),SIGNAL_PEPTIDE_H_REGION (unknown),SIGNAL_PEPTIDE_N_REGION (unknown),TRANSMEMBRANE (unknown),SignalP-TM (SIGNALP),SignalP-noTM (SIGNALP),TMhelix (TMHMM),SSF54001 (SUPERFAMILY)	P:GO:0006508; F:GO:0008234	P:proteolysis; F:cysteine-type peptidase activity	SP(Sec/SPI)	SP	Non-effector	1	Y	n13-25c30/31o391-414i	18	Yes	No	Peptidase
PVIT_0019872.T1	calpain-like protease	1057	P:GO:0006508; F:GO:0008168; F:GO:0004198; C:GO:0005840; P:GO:0032259	P:proteolysis; F:methyltransferase activity; F:calcium-dependent cysteine-type endopeptidase activity; C:ribosome; P:methylation	EC:3.4.22; EC:3.4	Acting on peptide bonds (peptidases); Acting on peptide bonds (peptidases)	IPR001300 (PFAM); IPR022682 (SUPERFAMILY); IPR022684 (PRINTS); Coil (COIL),G3DSA:2.60.120.380 (GENE3D),G3DSA:3.90.70.10 (GENE3D),PTHR10183 (PANTHER),PTHR10183:SF363 (PANTHER),SSF54001 (SUPERFAMILY)	P:GO:0006508; F:GO:0004198; C:GO:0005622	P:proteolysis; F:calcium-dependent cysteine-type endopeptidase activity; C:intracellular	OTHER	OTHER	Non-effector	0	0	i	20	No	No	Peptidase
PVIT_0008881.T1	serine protease family	708	C:GO:0005737; P:GO:0006508; F:GO:0004252	C:cytoplasm; P:proteolysis; F:serine-type endopeptidase activity	EC:3.4.21	Acting on peptide bonds (peptidases)	IPR001375 (PFAM); IPR002470 (PRINTS); IPR023302 (PFAM); PTHR11757 (PANTHER),SSF50993 (SUPERFAMILY)	P:GO:0006508; F:GO:0008236; F:GO:0004252; F:GO:0070008	P:proteolysis; F:serine-type peptidase activity; F:serine-type endopeptidase activity; F:serine-type exopeptidase activity	OTHER	mTP	Non-effector	0	0	i	12	No	No	Peptidase
PVIT_0007277.T1	Histone-lysine N-methyltransferase	1315	F:GO:0008270; F:GO:0008168; P:GO:0032259	F:zinc ion binding; F:methyltransferase activity; P:methylation			IPR001965 (SMART); IPR011011 (SUPERFAMILY); IPR013083 (G3DSA:3.30.40.GENE3D); IPR018501 (PFAM); IPR019786 (PROSITE); IPR019787 (PFAM); Coil (COIL),PTHR24098 (PANTHER),PTHR24098:SF21 (PANTHER)	F:GO:0008270; F:GO:0005515	F:zinc ion binding; F:protein binding	OTHER	OTHER	Non-effector	0	0	i	44	No	No	Other
PVIT_0005502.T1	inorganic phosphate	195	C:GO:0016021	C:integral component of membrane			IPR019263 (PFAM); PTHR28112 (PANTHER),PTHR28112:SF2 (PANTHER),CYTOPLASMIC_DOMAIN (unknown),NON_CYTOPLASMIC_DOMAIN (unknown),SIGNAL_PEPTIDE (unknown),SIGNAL_PEPTIDE_C_REGION (unknown),SIGNAL_PEPTIDE_H_REGION (unknown),SIGNAL_PEPTIDE_N_REGION (unknown),TRANSMEMBRANE (unknown),SignalP-TM (SIGNALP)	no GO terms	no GO terms	SP(Sec/SPI)	SP	Cytoplasmic effector	1	Y	n9-17c22/23o32-53i	1	Yes	Yes	Other
PVIT_0020226.T1	GPI ethanolamine phosphate transferase 3	982	C:GO:0005789; P:GO:0006506; F:GO:0051377; C:GO:0016021	C:endoplasmic reticulum membrane; P:GPI anchor biosynthetic process; F:mannose-ethanolamine phosphotransferase activity; C:integral component of membrane			IPR002591 (PFAM); IPR017849 (G3DSA:3.40.720.GENE3D); IPR017850 (SUPERFAMILY); Coil (COIL),PTHR23071 (PANTHER),PTHR23071:SF2 (PANTHER),CYTOPLASMIC_DOMAIN (unknown),NON_CYTOPLASMIC_DOMAIN (unknown),SIGNAL_PEPTIDE (unknown),SIGNAL_PEPTIDE_C_REGION (unknown),SIGNAL_PEPTIDE_H_REGION (unknown),SIGNAL_PEPTIDE_N_REGION (unknown),TRANSMEMBRANE (unknown),TMhelix (TMHMM)	F:GO:0003824; P:GO:0008152	F:catalytic activity; P:metabolic process	OTHER	SP	Non-effector	13	Y	n5-12c16/17o492-514i526-549o555-574i594-613o619-640i652-669o684-703i715-734o746-766i787-814o876-901i913-936o942-969i	12	Yes	No	Hydrolase
PVIT_0003844.T1	phosphatidylinositol kinase (PIK-H1)	909	P:GO:0048015; C:GO:0016021; P:GO:0046854; F:GO:0004430; C:GO:0005622; C:GO:0005886	P:phosphatidylinositol-mediated signaling; C:integral component of membrane; P:phosphatidylinositol phosphorylation; F:1-phosphatidylinositol 4-kinase activity; C:intracellular; C:plasma membrane	EC:2.7.1.67	1-phosphatidylinositol 4-kinase	IPR000403 (G3DSA:1.10.1070.GENE3D); IPR001849 (PFAM); IPR011009 (SUPERFAMILY); IPR011993 (G3DSA:2.30.29.GENE3D); IPR015433 (PANTHER); G3DSA:3.30.1010.10 (GENE3D),PTHR10048:SF67 (PANTHER),CYTOPLASMIC_DOMAIN (unknown),NON_CYTOPLASMIC_DOMAIN (unknown),TRANSMEMBRANE (unknown)	P:GO:0048015; P:GO:0046854; F:GO:0016301	P:phosphatidylinositol-mediated signaling; P:phosphatidylinositol phosphorylation; F:kinase activity	OTHER	OTHER	Non-effector	1	0	i119-142o	17	No	No	Kinase
PVIT_0010368.T1	phosphatidylinositol 3 and 4-kinase	618	P:GO:0016310; F:GO:0016301	P:phosphorylation; F:kinase activity			IPR000403 (PFAM); PTHR15245 (PANTHER),PTHR15245:SF29 (PANTHER)	F:GO:0016301	F:kinase activity	OTHER	OTHER	Non-effector	0	0	i	15	No	No	Kinase
PVIT_0002180.T1	phosphatidylinositol-4-phosphate-5-kinase (PIPK-D1 GPCR-PIPK)	1010	F:GO:0005524; F:GO:0004888; F:GO:0016307; C:GO:0016021; P:GO:0046854; P:GO:0007166	F:ATP binding; F:transmembrane signaling receptor activity; F:phosphatidylinositol phosphate kinase activity; C:integral component of membrane; P:phosphatidylinositol phosphorylation; P:cell surface receptor signaling pathway	EC:2.7.1	Transferring phosphorus-containing groups	IPR000539 (PFAM); IPR002498 (PFAM); IPR017981 (PROFILE); IPR023610 (PANTHER); IPR027483 (G3DSA:3.30.810.GENE3D); IPR027484 (G3DSA:3.30.800.GENE3D); PTHR23086:SF64 (PANTHER),CYTOPLASMIC_DOMAIN (unknown),NON_CYTOPLASMIC_DOMAIN (unknown),TRANSMEMBRANE (unknown),TMhelix (TMHMM),SSF56104 (SUPERFAMILY)	F:GO:0016307; F:GO:0004888; C:GO:0016020; P:GO:0007166; P:GO:0046488	F:phosphatidylinositol phosphate kinase activity; F:transmembrane signaling receptor activity; C:membrane; P:cell surface receptor signaling pathway; P:phosphatidylinositol metabolic process	OTHER	OTHER	Non-effector	8	0	i55-76o82-102i114-131o166-186i207-226o275-300i321-344o356-375i	20	No	No	Kinase
PVIT_0015813.T1	pyruvate kinase	522	F:GO:0000287; F:GO:0004743; F:GO:0030955; P:GO:0006096; F:GO:0016301	F:magnesium ion binding; F:pyruvate kinase activity; F:potassium ion binding; P:glycolytic process; F:kinase activity	EC:2.7.1.40	Pyruvate kinase	IPR001697 (PRINTS); IPR011037 (SUPERFAMILY); IPR015793 (PFAM); IPR015794 (G3DSA:3.40.1380.GENE3D); IPR015795 (PFAM); IPR015806 (G3DSA:2.40.33.GENE3D); IPR015813 (G3DSA:3.20.20.GENE3D); PTHR11817:SF41 (PANTHER),SignalP-TM (SIGNALP)	F:GO:0000287; F:GO:0004743; F:GO:0030955; F:GO:0003824; P:GO:0006096	F:magnesium ion binding; F:pyruvate kinase activity; F:potassium ion binding; F:catalytic activity; P:glycolytic process	OTHER	mTP	Cytoplasmic effector	0	0	i	10	No	Yes	Kinase
PVIT_0006839.T1	TKL DRK kinase	943	F:GO:0005524; C:GO:0016021; F:GO:0004674; P:GO:0006468	F:ATP binding; C:integral component of membrane; F:protein serine/threonine kinase activity; P:protein phosphorylation	EC:2.7.11	Transferring phosphorus-containing groups	IPR000719 (SMART); IPR001245 (PFAM); IPR008271 (PROSITE); IPR011009 (SUPERFAMILY); IPR017441 (PROSITE); G3DSA:1.10.510.10 (GENE3D),G3DSA:3.30.200.20 (GENE3D),PTHR23257 (PANTHER),PTHR23257:SF616 (PANTHER),CYTOPLASMIC_DOMAIN (unknown),NON_CYTOPLASMIC_DOMAIN (unknown),TRANSMEMBRANE (unknown),TMhelix (TMHMM)	F:GO:0005524; F:GO:0004672; P:GO:0006468	F:ATP binding; F:protein kinase activity; P:protein phosphorylation	OTHER	OTHER	Non-effector	6	0	i137-156o168-192i199-221o227-246i251-269o281-300i	13	No	No	Kinase
PVIT_0003388.T1	TKL kinase	308	F:GO:0005524; F:GO:0004674; P:GO:0006468	F:ATP binding; F:protein serine/threonine kinase activity; P:protein phosphorylation	EC:2.7.11	Transferring phosphorus-containing groups	IPR000719 (SMART); IPR001245 (PFAM); IPR008271 (PROSITE); IPR011009 (SUPERFAMILY); G3DSA:1.10.510.10 (GENE3D),G3DSA:3.30.200.20 (GENE3D),PIRSF000654 (PIR),PTHR23257 (PANTHER),PTHR23257:SF616 (PANTHER)	F:GO:0005524; F:GO:0004672; P:GO:0006468	F:ATP binding; F:protein kinase activity; P:protein phosphorylation	OTHER	OTHER	Non-effector	0	0	i	10	No	No	Kinase
PVIT_0010844.T1	serine threonine kinase	910	F:GO:0005524; F:GO:0004672; P:GO:0006468	F:ATP binding; F:protein kinase activity; P:protein phosphorylation			IPR000719 (PROFILE); IPR001245 (PFAM); IPR011009 (SUPERFAMILY); Coil (COIL),G3DSA:1.10.510.10 (GENE3D),G3DSA:3.30.200.20 (GENE3D)	F:GO:0005524; F:GO:0004672; P:GO:0006468	F:ATP binding; F:protein kinase activity; P:protein phosphorylation	OTHER	OTHER	Non-effector	0	0	i	13	No	No	Kinase
PVIT_0006222.T1	tkl drk kinase	873	F:GO:0005524; F:GO:0003779; F:GO:0004672; P:GO:0006468; C:GO:0005622	F:ATP binding; F:actin binding; F:protein kinase activity; P:protein phosphorylation; C:intracellular			IPR000626 (PROFILE); IPR000719 (SMART); IPR001245 (PRINTS); IPR002108 (PROFILE); IPR008271 (PROSITE); IPR011009 (SUPERFAMILY); G3DSA:1.10.510.10 (GENE3D),G3DSA:3.10.20.90 (GENE3D),G3DSA:3.30.200.20 (GENE3D),PTHR23257 (PANTHER),PTHR23257:SF616 (PANTHER),SSF55753 (SUPERFAMILY)	F:GO:0005524; F:GO:0005515; F:GO:0003779; F:GO:0004672; P:GO:0006468; C:GO:0005622	F:ATP binding; F:protein binding; F:actin binding; F:protein kinase activity; P:protein phosphorylation; C:intracellular	OTHER	OTHER	Non-effector	0	0	i	12	No	No	Kinase
PVIT_0001990.T1	CK1 CK1 CK1-D kinase	403	P:GO:0008360; C:GO:0005634; F:GO:0005524; C:GO:0005737; P:GO:0016055; F:GO:0004674; P:GO:0006897; P:GO:0018105	P:regulation of cell shape; C:nucleus; F:ATP binding; C:cytoplasm; P:Wnt signaling pathway; F:protein serine/threonine kinase activity; P:endocytosis; P:peptidyl-serine phosphorylation	EC:2.7.11	Transferring phosphorus-containing groups	IPR000719 (PFAM); IPR008271 (PROSITE); IPR011009 (SUPERFAMILY); G3DSA:1.10.510.10 (GENE3D),G3DSA:3.30.200.20 (GENE3D),PTHR11909 (PANTHER),PTHR11909:SF252 (PANTHER)	F:GO:0005524; F:GO:0004672; P:GO:0006468	F:ATP binding; F:protein kinase activity; P:protein phosphorylation	OTHER	OTHER	Cytoplasmic effector	0	0	i	5	No	Yes	Kinase
PVIT_0007513.T1	plk plk-unclassified kinase	775	F:GO:0005524; F:GO:0004674; P:GO:0006468	F:ATP binding; F:protein serine/threonine kinase activity; P:protein phosphorylation	EC:2.7.11	Transferring phosphorus-containing groups	IPR000719 (PFAM); IPR000959 (G3DSA:3.30.1120.GENE3D); IPR008271 (PROSITE); IPR011009 (SUPERFAMILY); IPR017441 (PROSITE); Coil (COIL),G3DSA:1.10.510.10 (GENE3D),G3DSA:3.30.200.20 (GENE3D),PTHR24345 (PANTHER),PTHR24345:SF67 (PANTHER),SSF82615 (SUPERFAMILY)	F:GO:0005524; F:GO:0005515; F:GO:0004672; P:GO:0006468	F:ATP binding; F:protein binding; F:protein kinase activity; P:protein phosphorylation	OTHER	OTHER	Non-effector	0	0	i	9	No	No	Kinase
PVIT_0009065.T1	cmgc mapk kinase	801	F:GO:0005524; F:GO:0004674; P:GO:0006468	F:ATP binding; F:protein serine/threonine kinase activity; P:protein phosphorylation	EC:2.7.11	Transferring phosphorus-containing groups	IPR000719 (PFAM); IPR008271 (PROSITE); IPR011009 (SUPERFAMILY); IPR017441 (PROSITE); G3DSA:1.10.510.10 (GENE3D),G3DSA:3.30.200.20 (GENE3D),PTHR24055 (PANTHER),PTHR24055:SF246 (PANTHER)	F:GO:0005524; F:GO:0004672; P:GO:0006468	F:ATP binding; F:protein kinase activity; P:protein phosphorylation	OTHER	OTHER	Non-effector	0	0	i	10	No	No	Kinase
PVIT_0009891.T1	agc kinase	906	C:GO:0005634; F:GO:0005524; F:GO:0046872; C:GO:0005840; F:GO:0004674; P:GO:0006468; P:GO:0035556	C:nucleus; F:ATP binding; F:metal ion binding; C:ribosome; F:protein serine/threonine kinase activity; P:protein phosphorylation; P:intracellular signal transduction	EC:2.7.11	Transferring phosphorus-containing groups	IPR000719 (PFAM); IPR000961 (PROFILE); IPR008271 (PROSITE); IPR011009 (SUPERFAMILY); IPR011011 (SUPERFAMILY); IPR013083 (G3DSA:3.30.40.GENE3D); IPR017455 (PROFILE); G3DSA:1.10.510.10 (GENE3D),G3DSA:3.30.200.20 (GENE3D),PTHR24351 (PANTHER),PTHR24351:SF145 (PANTHER),CYTOPLASMIC_DOMAIN (unknown),NON_CYTOPLASMIC_DOMAIN (unknown),TRANSMEMBRANE (unknown)	F:GO:0005524; F:GO:0004672; P:GO:0006468; F:GO:0004674	F:ATP binding; F:protein kinase activity; P:protein phosphorylation; F:protein serine/threonine kinase activity	OTHER	OTHER	Non-effector	1	0	i555-576o	21	No	No	Kinase
PVIT_0011642.T1	cmgc cdk kinase	330	F:GO:0005524; F:GO:0004674; P:GO:0006468	F:ATP binding; F:protein serine/threonine kinase activity; P:protein phosphorylation	EC:2.7.11	Transferring phosphorus-containing groups	IPR000719 (PFAM); IPR008271 (PROSITE); IPR011009 (SUPERFAMILY); IPR017441 (PROSITE); G3DSA:1.10.510.10 (GENE3D),G3DSA:3.30.200.20 (GENE3D),PTHR24056 (PANTHER),PTHR24056:SF238 (PANTHER)	F:GO:0005524; F:GO:0004672; P:GO:0006468	F:ATP binding; F:protein kinase activity; P:protein phosphorylation	OTHER	OTHER	Non-effector	0	0	i	5	No	No	Kinase
PVIT_0013323.T1	serine threonine kinase	373	F:GO:0005524; F:GO:0004672; P:GO:0006468	F:ATP binding; F:protein kinase activity; P:protein phosphorylation			IPR000719 (PFAM); IPR011009 (SUPERFAMILY); G3DSA:1.10.510.10 (GENE3D),G3DSA:3.30.200.20 (GENE3D),PTHR24345 (PANTHER),PTHR24345:SF66 (PANTHER)	F:GO:0005524; F:GO:0004672; P:GO:0006468	F:ATP binding; F:protein kinase activity; P:protein phosphorylation	OTHER	OTHER	Non-effector	0	0	i	9	No	No	Kinase
PVIT_0012787.T1	CMGC MAPK kinase	1193	F:GO:0005524; P:GO:0000165; F:GO:0004707; C:GO:0005622	F:ATP binding; P:MAPK cascade; F:MAP kinase activity; C:intracellular	EC:2.7.11; EC:2.7.11.24	Transferring phosphorus-containing groups; Mitogen-activated protein kinase	IPR000008 (G3DSA:2.60.40.GENE3D); IPR000719 (PFAM); IPR001849 (PFAM); IPR003527 (PROSITE); IPR008271 (PROSITE); IPR011009 (SUPERFAMILY); IPR011993 (G3DSA:2.30.29.GENE3D); IPR017441 (PROSITE); G3DSA:1.10.510.10 (GENE3D),G3DSA:3.30.200.20 (GENE3D),PTHR24055 (PANTHER),PTHR24055:SF246 (PANTHER)	F:GO:0005524; F:GO:0005515; F:GO:0004707; F:GO:0004672; P:GO:0006468	F:ATP binding; F:protein binding; F:MAP kinase activity; F:protein kinase activity; P:protein phosphorylation	OTHER	OTHER	Non-effector	0	0	i	20	No	No	Kinase
PVIT_0006469.T1	serine threonine kinase	709	F:GO:0005524; F:GO:0008270; F:GO:0004674; P:GO:0006468; C:GO:0005622	F:ATP binding; F:zinc ion binding; F:protein serine/threonine kinase activity; P:protein phosphorylation; C:intracellular	EC:2.7.11	Transferring phosphorus-containing groups	IPR000315 (PFAM); IPR000719 (PFAM); IPR001660 (PROFILE); IPR011009 (SUPERFAMILY); IPR013761 (G3DSA:1.10.150.GENE3D); IPR017441 (PROSITE); G3DSA:1.10.510.10 (GENE3D),G3DSA:3.30.200.20 (GENE3D),PTHR24361 (PANTHER),PTHR24361:SF510 (PANTHER)	F:GO:0005524; F:GO:0008270; F:GO:0005515; F:GO:0004672; P:GO:0006468; C:GO:0005622	F:ATP binding; F:zinc ion binding; F:protein binding; F:protein kinase activity; P:protein phosphorylation; C:intracellular	OTHER	OTHER	Non-effector	0	0	i	17	No	No	Kinase
PVIT_0001296.T1	Leucine-rich repeat and IQ domain-containing 3	1944	F:GO:0008270; F:GO:0016706; P:GO:0055114	F:zinc ion binding; F:oxidoreductase activity, acting on paired donors, with incorporation or reduction of molecular oxygen, 2-oxoglutarate as one donor, and incorporation of one atom each of oxygen into both donors; P:oxidation-reduction process	EC:1.14.11	Acting on paired donors, with incorporation or reduction of molecular oxygen. The oxygen incorporated need not be derived from O(2)	IPR000949 (SMART); IPR001965 (SMART); IPR011011 (SUPERFAMILY); IPR013083 (G3DSA:3.30.40.GENE3D); IPR013637 (PFAM); IPR019786 (PROSITE); IPR019787 (PFAM); Coil (COIL),PTHR23123 (PANTHER),PTHR23123:SF25 (PANTHER)	F:GO:0008270; F:GO:0005515; P:GO:0055114	F:zinc ion binding; F:protein binding; P:oxidation-reduction process	OTHER	OTHER	Non-effector	0	0	i	35	No	No	Oxidoreductase
PVIT_0015689.T1	solanesyl diphosphate synthase	430	F:GO:0004161; C:GO:0016021; P:GO:0008299	F:dimethylallyltranstransferase activity; C:integral component of membrane; P:isoprenoid biosynthetic process	EC:2.5.1; EC:2.5.1.1	Transferring alkyl or aryl groups, other than methyl groups; Dimethylallyltranstransferase	IPR000092 (PFAM); IPR008949 (G3DSA:1.10.600.GENE3D); PTHR12001 (PANTHER),PTHR12001:SF63 (PANTHER)	P:GO:0008299	P:isoprenoid biosynthetic process	OTHER	OTHER	Cytoplasmic effector	0	0	i	2	No	Yes	Transferase
PVIT_0018907.T1	phosphatase 2C 11	666	F:GO:0004722; F:GO:0046872; P:GO:0006470	F:protein serine/threonine phosphatase activity; F:metal ion binding; P:protein dephosphorylation	EC:3.1.3.16; EC:3.1; EC:3.1.3.41	Protein-serine/threonine phosphatase; Acting on ester bonds; 4-nitrophenylphosphatase	IPR000222 (PROSITE); IPR000253 (G3DSA:2.60.200.GENE3D); IPR001932 (G3DSA:3.60.40.GENE3D); IPR008984 (SUPERFAMILY); IPR015655 (PANTHER); PTHR13832:SF479 (PANTHER)	F:GO:0004722; F:GO:0005515; F:GO:0003824; P:GO:0006470; F:GO:0043169	F:protein serine/threonine phosphatase activity; F:protein binding; F:catalytic activity; P:protein dephosphorylation; F:cation binding	OTHER	OTHER	Non-effector	0	0	i	4	No	No	Hydrolase
PVIT_0018302.T1	serine threonine kinase	1008	F:GO:0004722; F:GO:0005524; F:GO:0046872; P:GO:0006470; F:GO:0004674; P:GO:0006468	F:protein serine/threonine phosphatase activity; F:ATP binding; F:metal ion binding; P:protein dephosphorylation; F:protein serine/threonine kinase activity; P:protein phosphorylation	EC:2.7.11; EC:3.1.3.16; EC:3.1; EC:3.1.3.41	Transferring phosphorus-containing groups; Protein-serine/threonine phosphatase; Acting on ester bonds; 4-nitrophenylphosphatase	IPR000719 (PFAM); IPR001932 (G3DSA:3.60.40.GENE3D); IPR007087 (PROSITE); IPR008271 (PROSITE); IPR011009 (SUPERFAMILY); IPR015655 (PANTHER); G3DSA:1.10.510.10 (GENE3D),G3DSA:3.30.200.20 (GENE3D),PTHR13832:SF479 (PANTHER),NON_CYTOPLASMIC_DOMAIN (unknown),SIGNAL_PEPTIDE (unknown),SIGNAL_PEPTIDE_C_REGION (unknown),SIGNAL_PEPTIDE_H_REGION (unknown),SIGNAL_PEPTIDE_N_REGION (unknown),SignalP-noTM (SIGNA…	F:GO:0004722; F:GO:0005524; F:GO:0003824; F:GO:0046872; P:GO:0006470; F:GO:0004672; P:GO:0006468	F:protein serine/threonine phosphatase activity; F:ATP binding; F:catalytic activity; F:metal ion binding; P:protein dephosphorylation; F:protein kinase activity; P:protein phosphorylation	SP(Sec/SPI)	SP	Non-effector	0	Y	n7-18c24/25o	12	Yes	No	Kinase
PVIT_0011186.T1	Zinc-binding alcohol dehydrogenase domain-containing 2	881					IPR002885 (PFAM)	no GO terms	no GO terms	OTHER	mTP	Non-effector	0	0	i	12	No	No	Other
PVIT_0008526.T1	pentatricopeptide repeat-containing mitochondrial	627	C:GO:0016020; C:GO:0016021	C:membrane; C:integral component of membrane			IPR002885 (PFAM); IPR011990 (G3DSA:1.25.40.GENE3D); PTHR24014 (PANTHER),PTHR24014:SF7 (PANTHER),CYTOPLASMIC_DOMAIN (unknown),NON_CYTOPLASMIC_DOMAIN (unknown),TRANSMEMBRANE (unknown)	F:GO:0005515	F:protein binding	OTHER	OTHER	Non-effector	2	0	i334-352o358-377i	10	No	No	Other
PVIT_0002874.T1	pre-mrna-splicing factor	347	F:GO:0000386; C:GO:0071021; P:GO:0000350; C:GO:0046540; C:GO:0005682; P:GO:0071048	F:second spliceosomal transesterification activity; C:U2-type post-spliceosomal complex; P:generation of catalytic spliceosome for second transesterification step; C:U4/U6 x U5 tri-snRNP complex; C:U5 snRNP; P:nuclear retention of unspliced pre-mRNA at the site of transcription			IPR004098 (PFAM); IPR014906 (PFAM); Coil (COIL),G3DSA:1.20.940.10 (GENE3D),PTHR13007 (PANTHER),SSF47938 (SUPERFAMILY)	P:GO:0008380; C:GO:0005681	P:RNA splicing; C:spliceosomal complex	OTHER	OTHER	Cytoplasmic effector	0	0	i	4	No	Yes	Other
PVIT_0012236.T1	phosphatidylserine decarboxylase	385	F:GO:0004609; P:GO:0008654	F:phosphatidylserine decarboxylase activity; P:phospholipid biosynthetic process	EC:4.1.1.65	Phosphatidylserine decarboxylase	IPR003817 (PFAM); PTHR10067:SF12 (PANTHER)	F:GO:0004609; P:GO:0008654	F:phosphatidylserine decarboxylase activity; P:phospholipid biosynthetic process	OTHER	OTHER	Cytoplasmic effector	0	0	i	5	No	Yes	Lyase
PVIT_0005352.T1	soluble pyridine nucleotide	554	C:GO:0005623; F:GO:0016491; F:GO:0050660; P:GO:0045454; P:GO:0055114; F:GO:0016787	C:cell; F:oxidoreductase activity; F:flavin adenine dinucleotide binding; P:cell redox homeostasis; P:oxidation-reduction process; F:hydrolase activity			IPR004099 (G3DSA:3.30.390.GENE3D); IPR016156 (SUPERFAMILY); IPR023753 (G3DSA:3.50.50.GENE3D); PR00368 (PRINTS),PR00411 (PRINTS),PIRSF000350 (PIR),PTHR22912 (PANTHER),PTHR22912:SF184 (PANTHER),NON_CYTOPLASMIC_DOMAIN (unknown),SIGNAL_PEPTIDE (unknown),SIGNAL_PEPTIDE_C_REGION (unknown),SIGNAL_PEPTIDE_H_REGION (unknown),SIGNAL_PEPTIDE_N_REGION (unknown)	F:GO:0016491; F:GO:0050660; P:GO:0045454; P:GO:0055114	F:oxidoreductase activity; F:flavin adenine dinucleotide binding; P:cell redox homeostasis; P:oxidation-reduction process	OTHER	mTP	Non-effector	0	Y	n6-11c16/17o	8	Yes	No	Oxidoreductase
PVIT_0001626.T1	sphinganine-1-phosphate aldolase	605	F:GO:0030170; C:GO:0016021; P:GO:0019752; F:GO:0016831	F:pyridoxal phosphate binding; C:integral component of membrane; P:carboxylic acid metabolic process; F:carboxy-lyase activity			IPR002129 (PFAM); IPR015421 (G3DSA:3.40.640.GENE3D); IPR015422 (G3DSA:3.90.1150.GENE3D); IPR015424 (SUPERFAMILY); PTHR42735 (PANTHER),PTHR42735:SF2 (PANTHER),CYTOPLASMIC_DOMAIN (unknown),NON_CYTOPLASMIC_DOMAIN (unknown),TRANSMEMBRANE (unknown),TMhelix (TMHMM)	F:GO:0030170; F:GO:0003824; P:GO:0019752; F:GO:0016831	F:pyridoxal phosphate binding; F:catalytic activity; P:carboxylic acid metabolic process; F:carboxy-lyase activity	OTHER	OTHER	Non-effector	3	0	o15-33i53-71o83-105i	9	No	No	Lyase
PVIT_0020058.T1	gtpase activating	1033	C:GO:0032153; C:GO:0005737; C:GO:0005829; P:GO:0006886	C:cell division site; C:cytoplasm; C:cytosol; P:intracellular protein transport			IPR000195 (PFAM); Coil (COIL),G3DSA:1.10.8.270 (GENE3D),PTHR22957 (PANTHER),PTHR22957:SF379 (PANTHER),CYTOPLASMIC_DOMAIN (unknown),NON_CYTOPLASMIC_DOMAIN (unknown),TRANSMEMBRANE (unknown)	no GO terms	no GO terms	OTHER	OTHER	Non-effector	1	0	o695-718i	25	No	No	Other
PVIT_0005551.T1	small GTP-binding Rab28	200	F:GO:0005525; P:GO:0007264; C:GO:0005622	F:GTP binding; P:small GTPase mediated signal transduction; C:intracellular			IPR001806 (PFAM); IPR005225 (TIGRFAMs); IPR020849 (PANTHER); IPR027417 (G3DSA:3.40.50.GENE3D); PR00449 (PRINTS),PTHR24070:SF292 (PANTHER),SM00173 (SMART),SM00174 (SMART),SM00175 (SMART),PS51419 (PROFILE)	F:GO:0005525; P:GO:0007264; P:GO:0007165; C:GO:0016020	F:GTP binding; P:small GTPase mediated signal transduction; P:signal transduction; C:membrane	OTHER	OTHER	Non-effector	0	0	i	2	No	No	Hydrolase
PVIT_0012999.T1	E3 ubiquitin ligase	1279	C:GO:0016020	C:membrane			IPR000210 (PFAM); IPR000408 (PRINTS); IPR009091 (G3DSA:2.130.10.GENE3D); IPR011333 (SUPERFAMILY); G3DSA:3.30.710.10 (GENE3D),PTHR22870 (PANTHER),PTHR22870:SF275 (PANTHER),PF13540 (PFAM),CYTOPLASMIC_DOMAIN (unknown),NON_CYTOPLASMIC_DOMAIN (unknown),TRANSMEMBRANE (unknown),TMhelix (TMHMM)	F:GO:0005515	F:protein binding	OTHER	OTHER	Non-effector	2	0	o1229-1246i1258-1278o	23	No	No	Other
PVIT_0021098.T1	regulator of chromosome condensation (RCC1)	528	P:GO:0050794	P:regulation of cellular process			IPR000408 (PRINTS); IPR009091 (G3DSA:2.130.10.GENE3D); PTHR22870 (PANTHER)	no GO terms	no GO terms	OTHER	OTHER	Non-effector	0	0	i	12	No	No	Other
PVIT_0022868.T1	regulator of chromosome condensation (RCC1)	1196	F:GO:0035091	F:phosphatidylinositol binding			IPR000195 (PFAM); IPR000408 (PRINTS); IPR001683 (G3DSA:3.30.1520.GENE3D); IPR009091 (G3DSA:2.130.10.GENE3D); Coil (COIL),G3DSA:1.10.8.270 (GENE3D),PTHR22870 (PANTHER),PTHR22870:SF254 (PANTHER),CYTOPLASMIC_DOMAIN (unknown),NON_CYTOPLASMIC_DOMAIN (unknown),TRANSMEMBRANE (unknown)	F:GO:0035091	F:phosphatidylinositol binding	OTHER	OTHER	Non-effector	2	0	o1032-1053i1065-1089o	23	No	No	Other
PVIT_0020445.T1	mechanosensitive ion channel	642	C:GO:0005737; F:GO:0005096; P:GO:0016310; F:GO:0016301; C:GO:0005886	C:cytoplasm; F:GTPase activator activity; P:phosphorylation; F:kinase activity; C:plasma membrane			IPR000595 (PFAM); IPR014710 (G3DSA:2.60.120.GENE3D); IPR016137 (PRINTS); IPR018488 (PROSITE); IPR018490 (SUPERFAMILY); G3DSA:1.10.167.10 (GENE3D),PTHR10845 (PANTHER),PTHR10845:SF216 (PANTHER)	no GO terms	no GO terms	OTHER	OTHER	Non-effector	0	0	i	14	No	No	Other
PVIT_0000177.T1	ribosomal l7 l12	178	F:GO:0003735; C:GO:0005840; P:GO:0006412	F:structural constituent of ribosome; C:ribosome; P:translation			IPR000206 (HAMAP); IPR008932 (PFAM); IPR013823 (PRODOM); IPR014719 (G3DSA:3.30.1390.GENE3D); G3DSA:1.20.5.710 (GENE3D),PTHR24089 (PANTHER),PTHR24089:SF410 (PANTHER)	F:GO:0003735; C:GO:0005840; C:GO:0005622; P:GO:0006412	F:structural constituent of ribosome; C:ribosome; C:intracellular; P:translation	OTHER	mTP	Cytoplasmic effector	0	0	i	0	No	Yes	Other
PVIT_0004712.T1	40S ribosomal S16	144	P:GO:0000462; F:GO:0003735; C:GO:0022627; P:GO:0006412	P:maturation of SSU-rRNA from tricistronic rRNA transcript (SSU-rRNA, 5.8S rRNA, LSU-rRNA); F:structural constituent of ribosome; C:cytosolic small ribosomal subunit; P:translation			IPR000754 (PANTHER); IPR014721 (G3DSA:3.30.230.GENE3D); IPR020568 (SUPERFAMILY); IPR020574 (PROSITE); PTHR21569:SF10 (PANTHER)	F:GO:0003735; C:GO:0005840; P:GO:0006412	F:structural constituent of ribosome; C:ribosome; P:translation	OTHER	OTHER	Cytoplasmic effector	0	0	i	2	No	Yes	Other
PVIT_0007271.T1	ricin b lectin	439	F:GO:0003824	F:catalytic activity			IPR000772 (PFAM); IPR013781 (G3DSA:3.20.20.GENE3D); IPR017853 (SUPERFAMILY); G3DSA:2.80.10.50 (GENE3D),PTHR16631 (PANTHER),NON_CYTOPLASMIC_DOMAIN (unknown),SIGNAL_PEPTIDE (unknown),SIGNAL_PEPTIDE_C_REGION (unknown),SIGNAL_PEPTIDE_H_REGION (unknown),SIGNAL_PEPTIDE_N_REGION (unknown),SignalP-TM (SIGNALP),SignalP-noTM (SIGNALP)	P:GO:0005975	P:carbohydrate metabolic process	SP(Sec/SPI)	SP	Non-effector	0	Y	n3-16c21/22o	7	Yes	No	Other
PVIT_0015632.T1	Rieske (2Fe-2S) iron-sulfur domain	208	F:GO:0016491; F:GO:0046872; P:GO:0055114; F:GO:0051537	F:oxidoreductase activity; F:metal ion binding; P:oxidation-reduction process; F:2 iron, 2 sulfur cluster binding			IPR017941 (G3DSA:2.102.10.GENE3D); PTHR40261 (PANTHER),PTHR40261:SF5 (PANTHER)	F:GO:0016491; P:GO:0055114	F:oxidoreductase activity; P:oxidation-reduction process	OTHER	mTP	Cytoplasmic effector	0	0	i	5	No	Yes	Oxidoreductase
PVIT_0007649.T1	fha domain	713	F:GO:0008270	F:zinc ion binding			IPR000253 (G3DSA:2.60.200.GENE3D); IPR008984 (SUPERFAMILY); IPR011016 (PFAM); IPR013083 (G3DSA:3.30.40.GENE3D); PTHR23012:SF106 (PANTHER),SSF57850 (SUPERFAMILY)	F:GO:0008270; F:GO:0005515	F:zinc ion binding; F:protein binding	OTHER	OTHER	Non-effector	0	0	i	12	No	No	Other
PVIT_0019841.T1	ER to golgi transport RAD50-interacting 1	857	C:GO:0016020; C:GO:0005783; P:GO:0048193	C:membrane; C:endoplasmic reticulum; P:Golgi vesicle transport			IPR007528 (PANTHER); PTHR13520:SF2 (PANTHER)	C:GO:0005783; P:GO:0048193	C:endoplasmic reticulum; P:Golgi vesicle transport	OTHER	OTHER	Non-effector	0	0	i	13	No	No	Other
PVIT_0006999.T1	ribonuclease hii	269	P:GO:0090502; F:GO:0004523; F:GO:0003723; C:GO:0032299; P:GO:0006298; P:GO:0043137	P:RNA phosphodiester bond hydrolysis, endonucleolytic; F:RNA-DNA hybrid ribonuclease activity; F:RNA binding; C:ribonuclease H2 complex; P:mismatch repair; P:DNA replication, removal of RNA primer	EC:3.1.30; EC:3.1; EC:3.1.26; EC:3.1.26.4	Acting on ester bonds; Acting on ester bonds; Acting on ester bonds; Ribonuclease H	IPR001352 (PANTHER); IPR012337 (G3DSA:3.30.420.GENE3D); IPR022898 (HAMAP); IPR024567 (PFAM)	F:GO:0003676; F:GO:0004523; F:GO:0003723	F:nucleic acid binding; F:RNA-DNA hybrid ribonuclease activity; F:RNA binding	OTHER	mTP	Cytoplasmic effector	0	0	i	3	No	Yes	Hydrolase
PVIT_0000937.T1	DIS3 exonuclease 2	1104	C:GO:0000177; C:GO:0000176; P:GO:0090503; F:GO:0000175; P:GO:0016075; C:GO:0000932; P:GO:0006364; P:GO:0006402	C:cytoplasmic exosome (RNase complex); C:nuclear exosome (RNase complex); P:RNA phosphodiester bond hydrolysis, exonucleolytic; F:3'-5'-exoribonuclease activity; P:rRNA catabolic process; C:cytoplasmic mRNA processing body; P:rRNA processing; P:mRNA catabolic process	EC:3.1; EC:3.1.13; EC:3.1.15	Acting on ester bonds; Acting on ester bonds; Acting on ester bonds	IPR012340 (SUPERFAMILY); IPR022966 (PROSITE); Coil (COIL),PTHR23355 (PANTHER),PF00773 (PFAM),SM00955 (SMART)	no GO terms	no GO terms	OTHER	OTHER	Non-effector	0	0	i	18	No	No	Hydrolase
PVIT_0007573.T1	RNA-binding 40	584	F:GO:0000166; F:GO:0003676; F:GO:0016779; C:GO:0016020; C:GO:0016021; F:GO:0016740	F:nucleotide binding; F:nucleic acid binding; F:nucleotidyltransferase activity; C:membrane; C:integral component of membrane; F:transferase activity			IPR000504 (PFAM); IPR012677 (G3DSA:3.30.70.GENE3D); PTHR16105 (PANTHER),PTHR16105:SF3 (PANTHER)	F:GO:0003676; F:GO:0000166	F:nucleic acid binding; F:nucleotide binding	OTHER	OTHER	Non-effector	0	0	i	7	No	No	Other
PVIT_0012444.T1	hypothetical protein L916_14325	1277	C:GO:0016021	C:integral component of membrane			IPR003864 (PFAM); Coil (COIL),PTHR13018 (PANTHER),PTHR13018:SF54 (PANTHER),CYTOPLASMIC_DOMAIN (unknown),NON_CYTOPLASMIC_DOMAIN (unknown),TRANSMEMBRANE (unknown),TMhelix (TMHMM)	C:GO:0016020	C:membrane	OTHER	OTHER	Non-effector	8	0	i149-170o229-252i553-573o747-767i788-812o832-850i902-929o1032-1056i	32	No	No	Other
PVIT_0013015.T1	camkk kinase	748	F:GO:0005524; F:GO:0004672; P:GO:0006468	F:ATP binding; F:protein kinase activity; P:protein phosphorylation			IPR000719 (PFAM); IPR001849 (SMART); IPR003032 (PFAM); IPR011009 (SUPERFAMILY); IPR011993 (G3DSA:2.30.29.GENE3D); IPR017441 (PROSITE); IPR020636 (PANTHER); G3DSA:1.10.510.10 (GENE3D),G3DSA:3.30.200.20 (GENE3D),PTHR24347:SF328 (PANTHER)	F:GO:0005524; F:GO:0004672; P:GO:0006468	F:ATP binding; F:protein kinase activity; P:protein phosphorylation	OTHER	OTHER	Non-effector	0	0	i	15	No	No	Kinase
PVIT_0016983.T1	Uncharacterized conserved	659	C:GO:0016021	C:integral component of membrane			IPR008979 (G3DSA:2.60.120.GENE3D); IPR012919 (PFAM); PTHR12953 (PANTHER),CYTOPLASMIC_DOMAIN (unknown),NON_CYTOPLASMIC_DOMAIN (unknown),SIGNAL_PEPTIDE (unknown),SIGNAL_PEPTIDE_C_REGION (unknown),SIGNAL_PEPTIDE_H_REGION (unknown),SIGNAL_PEPTIDE_N_REGION (unknown),TRANSMEMBRANE (unknown),SignalP-TM (SIGNALP),SignalP-noTM (SIGNALP),TMhelix (TMHMM)	no GO terms	no GO terms	SP(Sec/SPI)	SP	Non-effector	1	Y	n3-12c17/18o543-565i	8	Yes	No	Other
PVIT_0015644.T1	Chromatin modification-related YNG2	374	F:GO:0046872	F:metal ion binding			IPR001965 (SMART); IPR011011 (SUPERFAMILY); IPR011991 (G3DSA:1.10.10.GENE3D); IPR013083 (G3DSA:3.30.40.GENE3D); IPR019787 (PROFILE); IPR025718 (PFAM); PTHR10333:SF84 (PANTHER)	F:GO:0008270; F:GO:0005515	F:zinc ion binding; F:protein binding	OTHER	OTHER	Cytoplasmic effector	0	0	i	15	No	Yes	Other
PVIT_0002787.T1	vacuolar sorting-associated	623	P:GO:0006904	P:vesicle docking involved in exocytosis			IPR001619 (PANTHER); IPR027482 (G3DSA:3.40.50.GENE3D); G3DSA:1.25.40.60 (GENE3D),G3DSA:3.40.50.2060 (GENE3D),G3DSA:3.90.830.10 (GENE3D),PTHR11679:SF40 (PANTHER)	P:GO:0016192; P:GO:0006904	P:vesicle-mediated transport; P:vesicle docking involved in exocytosis	OTHER	OTHER	Non-effector	0	0	i	5	No	No	Other
PVIT_0001575.T1	Extracellular SEL-1 and related s	330					IPR006597 (PFAM); IPR011990 (G3DSA:1.25.40.GENE3D); PTHR11102 (PANTHER),PTHR11102:SF118 (PANTHER),SSF81901 (SUPERFAMILY)	F:GO:0005515	F:protein binding	OTHER	OTHER	Cytoplasmic effector	0	0	i	2	No	Yes	Other
PVIT_0006257.T1	Histone-lysine N-methyltransferase	950	F:GO:0046872; F:GO:0008168; P:GO:0032259	F:metal ion binding; F:methyltransferase activity; P:methylation			IPR001214 (PFAM); IPR001965 (SMART); IPR003616 (PROFILE); IPR006560 (PROFILE); IPR011011 (SUPERFAMILY); IPR013083 (G3DSA:3.30.40.GENE3D); IPR016197 (SUPERFAMILY); IPR019786 (PROSITE); IPR019787 (PFAM); G3DSA:2.170.270.10 (GENE3D),G3DSA:2.30.30.270 (GENE3D),PTHR22884 (PANTHER),PTHR22884:SF428 (PANTHER),SSF82199 (SUPERFAMILY)	C:GO:0005634; F:GO:0008270; F:GO:0005515; F:GO:0018024	C:nucleus; F:zinc ion binding; F:protein binding; F:histone-lysine N-methyltransferase activity	OTHER	OTHER	Non-effector	0	0	i	46	No	No	Transferase
PVIT_0017120.T1	Beta-glucan synthesis-associated SKN1	751	C:GO:0016021	C:integral component of membrane			IPR005629 (PFAM); IPR013320 (G3DSA:2.60.120.GENE3D); PTHR31361 (PANTHER),PTHR31361:SF14 (PANTHER),CYTOPLASMIC_DOMAIN (unknown),NON_CYTOPLASMIC_DOMAIN (unknown),SIGNAL_PEPTIDE (unknown),SIGNAL_PEPTIDE_C_REGION (unknown),SIGNAL_PEPTIDE_H_REGION (unknown),SIGNAL_PEPTIDE_N_REGION (unknown),TRANSMEMBRANE (unknown),SignalP-noTM (SIGNALP),TMhelix (TMHMM)	no GO terms	no GO terms	SP(Sec/SPI)	SP	Non-effector	1	Y	n6-17c22/23o675-698i	23	Yes	No	Other
PVIT_0022780.T1	Beta-glucan synthesis-associated SKN1	754	C:GO:0016021	C:integral component of membrane			IPR005629 (PFAM); IPR013320 (G3DSA:2.60.120.GENE3D); PTHR31361 (PANTHER),PTHR31361:SF14 (PANTHER),CYTOPLASMIC_DOMAIN (unknown),NON_CYTOPLASMIC_DOMAIN (unknown),TRANSMEMBRANE (unknown),TMhelix (TMHMM)	no GO terms	no GO terms	OTHER	OTHER	Non-effector	1	0	o678-701i	22	No	No	Other
PVIT_0017117.T1	beta-glucan synthesis-associated	748	C:GO:0016021	C:integral component of membrane			IPR005629 (PFAM); IPR013320 (G3DSA:2.60.120.GENE3D); PTHR31361 (PANTHER),PTHR31361:SF14 (PANTHER),CYTOPLASMIC_DOMAIN (unknown),NON_CYTOPLASMIC_DOMAIN (unknown),SIGNAL_PEPTIDE (unknown),SIGNAL_PEPTIDE_C_REGION (unknown),SIGNAL_PEPTIDE_H_REGION (unknown),SIGNAL_PEPTIDE_N_REGION (unknown),TRANSMEMBRANE (unknown),SignalP-TM (SIGNALP),SignalP-noTM (SIGNALP),TMhelix (TMHMM)	no GO terms	no GO terms	SP(Sec/SPI)	SP	Non-effector	1	Y	n5-16c21/22o675-696i	23	Yes	No	Other
PVIT_0016702.T1	Pre-mRNA-splicing factor SLU7	600	F:GO:0003676; C:GO:0071021; C:GO:0005634; F:GO:0008270; P:GO:0045292; P:GO:0000350; C:GO:0005681	F:nucleic acid binding; C:U2-type post-spliceosomal complex; C:nucleus; F:zinc ion binding; P:mRNA cis splicing, via spliceosome; P:generation of catalytic spliceosome for second transesterification step; C:spliceosomal complex			IPR021715 (PFAM); Coil (COIL),PTHR12942 (PANTHER)	no GO terms	no GO terms	OTHER	OTHER	Cytoplasmic effector	0	0	i	6	No	Yes	Other
PVIT_0000166.T1	Structural maintenance of chromosomes 3	1211	C:GO:0005634; F:GO:0005524; P:GO:0006281; P:GO:0007064; C:GO:0005694; F:GO:0003682	C:nucleus; F:ATP binding; P:DNA repair; P:mitotic sister chromatid cohesion; C:chromosome; F:chromatin binding			IPR003395 (PFAM); IPR010935 (PFAM); IPR024704 (PIR); IPR027417 (G3DSA:3.40.50.GENE3D); Coil (COIL),PTHR18937 (PANTHER)	F:GO:0005524; F:GO:0005515; P:GO:0051276; C:GO:0005694	F:ATP binding; F:protein binding; P:chromosome organization; C:chromosome	OTHER	OTHER	Non-effector	0	0	i	11	No	No	Other
PVIT_0010749.T1	structural maintenance of chromosomes	1441	C:GO:0005634; F:GO:0005524; P:GO:0051276; C:GO:0005694	C:nucleus; F:ATP binding; P:chromosome organization; C:chromosome			IPR003395 (PFAM); IPR010935 (PFAM); IPR024704 (PIR); IPR027417 (G3DSA:3.40.50.GENE3D); Coil (COIL),PTHR18937 (PANTHER),PTHR18937:SF286 (PANTHER)	F:GO:0005524; F:GO:0005515; P:GO:0051276; C:GO:0005694	F:ATP binding; F:protein binding; P:chromosome organization; C:chromosome	OTHER	OTHER	Non-effector	0	0	i	11	No	No	Other
PVIT_0019486.T1	Ca2-dependent lipid-binding CLB1 vesicle vp115 Granuphilin contains C2 domain	699	C:GO:0016021; F:GO:0008289	C:integral component of membrane; F:lipid binding			IPR011993 (G3DSA:2.30.29.GENE3D); PTHR10774 (PANTHER),PTHR10774:SF100 (PANTHER),CYTOPLASMIC_DOMAIN (unknown),NON_CYTOPLASMIC_DOMAIN (unknown),TRANSMEMBRANE (unknown),TMhelix (TMHMM)	no GO terms	no GO terms	OTHER	OTHER	Non-effector	2	0	i394-423o443-466i	9	No	No	Other
PVIT_0007625.T1	helicase mot1	1802	F:GO:0005524; F:GO:0008168; P:GO:0032259	F:ATP binding; F:methyltransferase activity; P:methylation			IPR000330 (PFAM); IPR001650 (PFAM); IPR011989 (G3DSA:1.25.10.GENE3D); IPR014001 (SMART); IPR016024 (SUPERFAMILY); IPR022707 (PFAM); IPR027417 (G3DSA:3.40.50.GENE3D); PTHR10799 (PANTHER),PTHR10799:SF797 (PANTHER)	F:GO:0005524; F:GO:0005488	F:ATP binding; F:binding	OTHER	OTHER	Non-effector	0	0	i	36	No	No	Hydrolase
PVIT_0006408.T1	family tRNA rRNA methyltransferase	174	F:GO:0008173; P:GO:0001510; F:GO:0003723; P:GO:0006396	F:RNA methyltransferase activity; P:RNA methylation; F:RNA binding; P:RNA processing	EC:2.1.1	Transferring one-carbon groups	IPR001537 (PFAM); PTHR43191 (PANTHER),PTHR43191:SF1 (PANTHER)	F:GO:0008173; F:GO:0003723; P:GO:0006396	F:RNA methyltransferase activity; F:RNA binding; P:RNA processing	OTHER	OTHER	Cytoplasmic effector	0	0	i	6	No	Yes	Transferase
PVIT_0003901.T1	fact complex subunit	1073	F:GO:0016491; C:GO:0016020; C:GO:0016021; P:GO:0055114	F:oxidoreductase activity; C:membrane; C:integral component of membrane; P:oxidation-reduction process			IPR000994 (G3DSA:3.90.230.GENE3D); IPR013719 (PFAM); IPR013953 (PFAM); Coil (COIL),PTHR13980 (PANTHER),PTHR13980:SF17 (PANTHER)	no GO terms	no GO terms	OTHER	OTHER	Non-effector	0	0	i	11	No	No	Other
PVIT_0007744.T1	Sister chromatid cohesion complex subunit STAG IRR1 SCC3	1376					IPR011989 (G3DSA:1.25.10.GENE3D); IPR013721 (PFAM); IPR016024 (SUPERFAMILY); IPR020839 (PROFILE); Coil (COIL),PTHR11199 (PANTHER),PTHR11199:SF12 (PANTHER)	F:GO:0005488	F:binding	OTHER	OTHER	Non-effector	0	0	i	19	No	No	Other
PVIT_0010324.T1	SCL-interrupting locus isoform X1	975	P:GO:0051225; C:GO:0005623; P:GO:0070050; C:GO:0005737; P:GO:0007275; P:GO:0007052; P:GO:0010171; C:GO:0005829; P:GO:0007224	P:spindle assembly; C:cell; P:neuron cellular homeostasis; C:cytoplasm; P:multicellular organism development; P:mitotic spindle organization; P:body morphogenesis; C:cytosol; P:smoothened signaling pathway			IPR026123 (PTHR15128:PANTHER); Coil (COIL),PTHR15128 (PANTHER)	no GO terms	no GO terms	OTHER	OTHER	Non-effector	0	0	i	22	No	No	Other
PVIT_0014488.T1	Splicing factor 3A subunit	219	F:GO:0003677; C:GO:0005634; F:GO:0003700; F:GO:0003723; P:GO:0006355; P:GO:0006396; F:GO:0043565; P:GO:0006357	F:DNA binding; C:nucleus; F:transcription factor activity, sequence-specific DNA binding; F:RNA binding; P:regulation of transcription, DNA-templated; P:RNA processing; F:sequence-specific DNA binding; P:regulation of transcription from RNA polymerase II promoter			IPR000061 (PFAM); PTHR12323 (PANTHER),PTHR12323:SF2 (PANTHER)	F:GO:0003723; P:GO:0006396	F:RNA binding; P:RNA processing	OTHER	OTHER	Non-effector	0	0	i	3	No	No	Other
PVIT_0014411.T1	Phosphatidylinositide phosphatase SAC1	740	C:GO:0016021; F:GO:0042578	C:integral component of membrane; F:phosphoric ester hydrolase activity	EC:3.1	Acting on ester bonds	IPR002013 (PFAM); PTHR11200 (PANTHER),PTHR11200:SF177 (PANTHER),CYTOPLASMIC_DOMAIN (unknown),NON_CYTOPLASMIC_DOMAIN (unknown),TRANSMEMBRANE (unknown),TMhelix (TMHMM)	F:GO:0042578	F:phosphoric ester hydrolase activity	OTHER	OTHER	Non-effector	2	0	i661-680o692-711i	13	No	No	Other
PVIT_0006369.T1	Protocadherin Fat 4	353	F:GO:0016755	F:transferase activity, transferring amino-acyl groups			NON_CYTOPLASMIC_DOMAIN (unknown),SIGNAL_PEPTIDE (unknown),SIGNAL_PEPTIDE_C_REGION (unknown),SIGNAL_PEPTIDE_H_REGION (unknown),SIGNAL_PEPTIDE_N_REGION (unknown)	no GO terms	no GO terms	SP(Sec/SPI)	SP	Non-effector	0	Y	n6-16c20/21o	4	Yes	Yes	Transferase
PVIT_0018258.T1	disulfide-isomerase domain	520	F:GO:0003756; C:GO:0005783; P:GO:0045454; P:GO:0006457; P:GO:0034976	F:protein disulfide isomerase activity; C:endoplasmic reticulum; P:cell redox homeostasis; P:protein folding; P:response to endoplasmic reticulum stress	EC:5.3.4.1	Protein disulfide-isomerase	IPR005788 (TIGRFAMs); IPR005792 (TIGRFAMs); IPR012336 (G3DSA:3.40.30.GENE3D); IPR013766 (PFAM); IPR017937 (PROSITE); PR00421 (PRINTS),PTHR18929 (PANTHER),PTHR18929:SF151 (PANTHER),PF13848 (PFAM),NON_CYTOPLASMIC_DOMAIN (unknown),SIGNAL_PEPTIDE (unknown),SIGNAL_PEPTIDE_C_REGION (unknown),SIGNAL_PEPTIDE_H_REGION (unknown),SIGNAL_PEPTIDE_N_REGION (unknown),SignalP-TM (SIGNALP),SignalP-noTM (SIGNALP)	C:GO:0005783; P:GO:0045454; F:GO:0016853	C:endoplasmic reticulum; P:cell redox homeostasis; F:isomerase activity	SP(Sec/SPI)	SP	Cytoplasmic effector	0	Y	n2-13c18/19o	4	Yes	Yes	Oxidoreductase
PVIT_0006259.T1	triose-phosphate isomerase	250	P:GO:0006094; P:GO:0006098; P:GO:0006096; C:GO:0005840; C:GO:0005773; C:GO:0044446; C:GO:0009507; C:GO:0016020; P:GO:0046166; F:GO:0004807; C:GO:0005829; P:GO:0019563; C:GO:0071944	P:gluconeogenesis; P:pentose-phosphate shunt; P:glycolytic process; C:ribosome; C:vacuole; C:intracellular organelle part; C:chloroplast; C:membrane; P:glyceraldehyde-3-phosphate biosynthetic process; F:triose-phosphate isomerase activity; C:cytosol; P:glycerol catabolic process; C:cell periphery	EC:5.3.1.1	Triose-phosphate isomerase	IPR000652 (PANTHER); IPR013785 (G3DSA:3.20.20.GENE3D); IPR020861 (PROSITE); IPR022896 (HAMAP); PTHR21139:SF11 (PANTHER)	F:GO:0003824; P:GO:0008152; P:GO:0006096; F:GO:0004807	F:catalytic activity; P:metabolic process; P:glycolytic process; F:triose-phosphate isomerase activity	OTHER	OTHER	Non-effector	0	0	i	4	No	No	Isomerase
PVIT_0012165.T1	Transmembrane 18	144	C:GO:0016021	C:integral component of membrane			IPR026721 (PFAM); PTHR22593 (PANTHER),PTHR22593:SF10 (PANTHER),CYTOPLASMIC_DOMAIN (unknown),NON_CYTOPLASMIC_DOMAIN (unknown),TRANSMEMBRANE (unknown),TMhelix (TMHMM)	no GO terms	no GO terms	OTHER	OTHER	Non-effector	3	0	o33-50i55-76o96-117i	0	No	No	Other
PVIT_0011191.T1	type ii dna topoisomerase vi subunit a 2	357	F:GO:0003677; F:GO:0005524; P:GO:0000737; C:GO:0005694; F:GO:0016853	F:DNA binding; F:ATP binding; P:DNA catabolic process, endonucleolytic; C:chromosome; F:isomerase activity			IPR002815 (PRINTS); IPR011991 (G3DSA:1.10.10.GENE3D); IPR013049 (PFAM); G3DSA:3.40.1360.10 (GENE3D)	F:GO:0003677; F:GO:0005524; F:GO:0003824; C:GO:0005694; P:GO:0006259	F:DNA binding; F:ATP binding; F:catalytic activity; C:chromosome; P:DNA metabolic process	OTHER	OTHER	Non-effector	0	0	i	5	No	No	Isomerase
PVIT_0011277.T1	meiosis-specific nuclear structural	478	F:GO:0000166; F:GO:0005524; C:GO:0016020; C:GO:0016021; F:GO:0004672; P:GO:0016310; P:GO:0006468; F:GO:0016301	F:nucleotide binding; F:ATP binding; C:membrane; C:integral component of membrane; F:protein kinase activity; P:phosphorylation; P:protein phosphorylation; F:kinase activity			IPR026504 (PTHR19265:PANTHER); Coil (COIL),PTHR19265 (PANTHER),PF13868 (PFAM)	no GO terms	no GO terms	OTHER	OTHER	Cytoplasmic effector	0	0	i	3	No	Yes	Other
PVIT_0020243.T1	leucine-tRNA ligase	903	F:GO:0005524; P:GO:0006429; F:GO:0004823; P:GO:0006450; C:GO:0005739; F:GO:0002161; C:GO:0005829	F:ATP binding; P:leucyl-tRNA aminoacylation; F:leucine-tRNA ligase activity; P:regulation of translational fidelity; C:mitochondrion; F:aminoacyl-tRNA editing activity; C:cytosol	EC:6.1.1.4; EC:6.1.1; EC:3.1.1.1	Leucine--tRNA ligase; Forming carbon-oxygen bonds; Carboxylesterase	IPR001412 (PROSITE); IPR002300 (PFAM); IPR002302 (PRINTS); IPR009008 (G3DSA:3.90.740.GENE3D); IPR009080 (G3DSA:1.10.730.GENE3D); IPR013155 (PFAM); IPR014729 (G3DSA:3.40.50.GENE3D); IPR025709 (PFAM); PTHR43740:SF2 (PANTHER),SignalP-TM (SIGNALP),SSF52374 (SUPERFAMILY)	F:GO:0000166; F:GO:0005524; P:GO:0006418; P:GO:0006429; F:GO:0004812; F:GO:0004823; F:GO:0002161	F:nucleotide binding; F:ATP binding; P:tRNA aminoacylation for protein translation; P:leucyl-tRNA aminoacylation; F:aminoacyl-tRNA ligase activity; F:leucine-tRNA ligase activity; F:aminoacyl-tRNA editing activity	OTHER	mTP	Non-effector	0	0	i	14	No	No	Ligase
PVIT_0006618.T1	leucine-trna ligase	1085	F:GO:0005524; P:GO:0006429; F:GO:0004823; P:GO:0006450; F:GO:0002161; C:GO:0005829	F:ATP binding; P:leucyl-tRNA aminoacylation; F:leucine-tRNA ligase activity; P:regulation of translational fidelity; F:aminoacyl-tRNA editing activity; C:cytosol	EC:6.1.1.4; EC:6.1.1; EC:3.1.1.1	Leucine--tRNA ligase; Forming carbon-oxygen bonds; Carboxylesterase	IPR001412 (PROSITE); IPR002300 (PFAM); IPR004493 (PTHR11946:PANTHER); IPR009008 (G3DSA:3.90.740.GENE3D); IPR009080 (G3DSA:1.10.730.GENE3D); IPR013155 (PFAM); IPR014729 (G3DSA:3.40.50.GENE3D); PTHR11946 (PANTHER),SSF52374 (SUPERFAMILY)	F:GO:0000166; F:GO:0005524; P:GO:0006418; P:GO:0006429; F:GO:0004812; F:GO:0004823; C:GO:0005737; F:GO:0002161	F:nucleotide binding; F:ATP binding; P:tRNA aminoacylation for protein translation; P:leucyl-tRNA aminoacylation; F:aminoacyl-tRNA ligase activity; F:leucine-tRNA ligase activity; C:cytoplasm; F:aminoacyl-tRNA editing activity	OTHER	OTHER	Non-effector	0	0	i	17	No	No	Ligase
PVIT_0005759.T1	cysteine-tRNA ligase	623	F:GO:0005524; C:GO:0005829; F:GO:0004817; P:GO:0006423	F:ATP binding; C:cytosol; F:cysteine-tRNA ligase activity; P:cysteinyl-tRNA aminoacylation	EC:6.1.1; EC:6.1.1.16	Forming carbon-oxygen bonds; Cysteine--tRNA ligase	IPR009080 (SUPERFAMILY); IPR014729 (G3DSA:3.40.50.GENE3D); IPR015803 (HAMAP); IPR024909 (PRINTS); G3DSA:1.20.120.640 (GENE3D),SSF52374 (SUPERFAMILY)	F:GO:0000166; F:GO:0005524; P:GO:0006418; F:GO:0004812; F:GO:0004817; P:GO:0006423	F:nucleotide binding; F:ATP binding; P:tRNA aminoacylation for protein translation; F:aminoacyl-tRNA ligase activity; F:cysteine-tRNA ligase activity; P:cysteinyl-tRNA aminoacylation	OTHER	OTHER	Non-effector	0	0	i	10	No	No	Ligase
PVIT_0000654.T1	serine-trna ligase	453	F:GO:0005524; C:GO:0005737; F:GO:0004828; P:GO:0006434	F:ATP binding; C:cytoplasm; F:serine-tRNA ligase activity; P:seryl-tRNA aminoacylation	EC:6.1.1.11; EC:6.1.1	Serine--tRNA ligase; Forming carbon-oxygen bonds	IPR002314 (PFAM); IPR002317 (PRINTS); IPR006195 (PROFILE); IPR010978 (SUPERFAMILY); IPR015866 (G3DSA:1.10.287.GENE3D); Coil (COIL),G3DSA:3.30.930.10 (GENE3D),PTHR11778:SF14 (PANTHER),SSF55681 (SUPERFAMILY)	F:GO:0000166; F:GO:0005524; P:GO:0006418; F:GO:0004812; C:GO:0005737; F:GO:0004828; P:GO:0006434	F:nucleotide binding; F:ATP binding; P:tRNA aminoacylation for protein translation; F:aminoacyl-tRNA ligase activity; C:cytoplasm; F:serine-tRNA ligase activity; P:seryl-tRNA aminoacylation	OTHER	OTHER	Cytoplasmic effector	0	0	i	9	No	Yes	Ligase
PVIT_0009159.T1	threonine-trna ligase	743	F:GO:0005524; F:GO:0003723; C:GO:0005737; F:GO:0004829; P:GO:0006435	F:ATP binding; F:RNA binding; C:cytoplasm; F:threonine-tRNA ligase activity; P:threonyl-tRNA aminoacylation	EC:6.1.1.3; EC:6.1.1	Threonine--tRNA ligase; Forming carbon-oxygen bonds	IPR002314 (PFAM); IPR002320 (PRINTS); IPR004095 (PFAM); IPR004154 (G3DSA:3.40.50.GENE3D); IPR006195 (PROFILE); IPR012675 (G3DSA:3.10.20.GENE3D); IPR012676 (SUPERFAMILY); IPR012947 (PFAM); IPR018163 (SUPERFAMILY); G3DSA:3.30.54.20 (GENE3D),G3DSA:3.30.930.10 (GENE3D),G3DSA:3.30.980.10 (GENE3D),PTHR11451:SF46 (PANTHER),SSF55681 (SUPERFAMILY)	F:GO:0000166; F:GO:0005524; P:GO:0006418; F:GO:0004812; C:GO:0005737; F:GO:0004829; P:GO:0006435; P:GO:0043039	F:nucleotide binding; F:ATP binding; P:tRNA aminoacylation for protein translation; F:aminoacyl-tRNA ligase activity; C:cytoplasm; F:threonine-tRNA ligase activity; P:threonyl-tRNA aminoacylation; P:tRNA aminoacylation	OTHER	OTHER	Non-effector	0	0	i	11	No	No	Ligase
PVIT_0008291.T1	serine protease trypsin	255	C:GO:0016020; F:GO:0008233	C:membrane; F:peptidase activity			IPR001254 (PFAM); IPR001314 (PRINTS); IPR009003 (SUPERFAMILY); G3DSA:2.40.10.10 (GENE3D),PTHR24276 (PANTHER),PTHR24276:SF64 (PANTHER),NON_CYTOPLASMIC_DOMAIN (unknown),SIGNAL_PEPTIDE (unknown),SIGNAL_PEPTIDE_C_REGION (unknown),SIGNAL_PEPTIDE_H_REGION (unknown),SIGNAL_PEPTIDE_N_REGION (unknown),SignalP-TM (SIGNALP),SignalP-noTM (SIGNALP)	P:GO:0006508; F:GO:0004252	P:proteolysis; F:serine-type endopeptidase activity	SP(Sec/SPI)	SP	Apoplastic effector	0	Y	n4-15c20/21o	6	Yes	Yes	Peptidase
PVIT_0011817.T1	serine protease trypsin	256	P:GO:0006508; F:GO:0004252; F:GO:0008233	P:proteolysis; F:serine-type endopeptidase activity; F:peptidase activity			IPR001254 (PFAM); IPR009003 (SUPERFAMILY); G3DSA:2.40.10.10 (GENE3D),PTHR24276 (PANTHER),NON_CYTOPLASMIC_DOMAIN (unknown),SIGNAL_PEPTIDE (unknown),SIGNAL_PEPTIDE_C_REGION (unknown),SIGNAL_PEPTIDE_H_REGION (unknown),SIGNAL_PEPTIDE_N_REGION (unknown),SignalP-noTM (SIGNALP)	P:GO:0006508; F:GO:0004252	P:proteolysis; F:serine-type endopeptidase activity	SP(Sec/SPI)	SP	Apoplastic effector	0	Y	n6-17c21/22o	7	Yes	Yes	Peptidase
PVIT_0011837.T1	serine protease trypsin	256	P:GO:0006508; F:GO:0004252; F:GO:0008233	P:proteolysis; F:serine-type endopeptidase activity; F:peptidase activity			IPR001254 (PFAM); IPR009003 (SUPERFAMILY); G3DSA:2.40.10.10 (GENE3D),PTHR24260 (PANTHER),PTHR24260:SF92 (PANTHER),NON_CYTOPLASMIC_DOMAIN (unknown),SIGNAL_PEPTIDE (unknown),SIGNAL_PEPTIDE_C_REGION (unknown),SIGNAL_PEPTIDE_H_REGION (unknown),SIGNAL_PEPTIDE_N_REGION (unknown),SignalP-noTM (SIGNALP)	P:GO:0006508; F:GO:0004252	P:proteolysis; F:serine-type endopeptidase activity	SP(Sec/SPI)	SP	Apoplastic effector	0	Y	n6-17c21/22o	7	Yes	Yes	Peptidase
PVIT_0017029.T1	CRN domain-containing -containing	345					IPR009003 (SUPERFAMILY); Coil (COIL),G3DSA:2.40.10.10 (GENE3D),PF13365 (PFAM)	no GO terms	no GO terms	OTHER	OTHER	Non-effector	0	0	i	7	No	No	Peptidase
PVIT_0013314.T1	Tubulin--tyrosine ligase 12	626	P:GO:0006464; F:GO:0016874	P:cellular protein modification process; F:ligase activity			IPR004344 (PFAM); IPR027749 (PTHR12241:PANTHER); PTHR12241 (PANTHER)	P:GO:0006464	P:cellular protein modification process	OTHER	OTHER	Non-effector	0	0	i	12	No	No	Ligase
PVIT_0002309.T1	myotubularin	465	F:GO:0003924	F:GTPase activity	EC:3.6.1; EC:3.6.1.15	Acting on acid anhydrides; Nucleoside-triphosphate phosphatase	IPR003008 (SUPERFAMILY); PTHR13391 (PANTHER),PTHR13391:SF1 (PANTHER)	F:GO:0003924	F:GTPase activity	OTHER	OTHER	Non-effector	0	0	i	4	No	No	Hydrolase
PVIT_0004589.T1	ubiquitin-40S ribosomal S27a	156	F:GO:0003735; C:GO:0022627; C:GO:0005794; P:GO:0006412	F:structural constituent of ribosome; C:cytosolic small ribosomal subunit; C:Golgi apparatus; P:translation			IPR000626 (PFAM); IPR002906 (PFAM); IPR011332 (SUPERFAMILY); IPR019954 (PROSITE); IPR019956 (PRINTS); G3DSA:3.10.20.90 (GENE3D),PTHR10666 (PANTHER),PTHR10666:SF220 (PANTHER)	F:GO:0005515; F:GO:0003735; C:GO:0005840; P:GO:0006412	F:protein binding; F:structural constituent of ribosome; C:ribosome; P:translation	OTHER	OTHER	Cytoplasmic effector	0	0	i	4	No	Yes	Other
PVIT_0001556.T1	ubiquitin carboxyl-terminal	504	P:GO:0016579; F:GO:0036459; P:GO:0006511	P:protein deubiquitination; F:thiol-dependent ubiquitinyl hydrolase activity; P:ubiquitin-dependent protein catabolic process	EC:3.4; EC:3.4.19.12	Acting on peptide bonds (peptidases); Ubiquitinyl hydrolase 1	IPR001394 (PFAM); IPR018200 (PROSITE); Coil (COIL),G3DSA:3.10.20.90 (GENE3D),PTHR24006 (PANTHER),PTHR24006:SF540 (PANTHER),SSF54001 (SUPERFAMILY)	P:GO:0016579; F:GO:0036459; P:GO:0006511	P:protein deubiquitination; F:thiol-dependent ubiquitinyl hydrolase activity; P:ubiquitin-dependent protein catabolic process	OTHER	OTHER	Cytoplasmic effector	0	0	i	9	No	Yes	Hydrolase
PVIT_0020224.T1	ubiquitin carboxyl-terminal hydrolase	3103	P:GO:0016579; F:GO:0036459; P:GO:0006511	P:protein deubiquitination; F:thiol-dependent ubiquitinyl hydrolase activity; P:ubiquitin-dependent protein catabolic process	EC:3.4; EC:3.4.19.12	Acting on peptide bonds (peptidases); Ubiquitinyl hydrolase 1	IPR000626 (PROFILE); IPR001394 (PFAM); IPR011989 (G3DSA:1.25.10.GENE3D); IPR018200 (PROSITE); Coil (COIL),G3DSA:3.10.20.90 (GENE3D),PTHR24006 (PANTHER),PTHR24006:SF552 (PANTHER),SSF54001 (SUPERFAMILY)	P:GO:0016579; F:GO:0005515; F:GO:0036459; P:GO:0006511	P:protein deubiquitination; F:protein binding; F:thiol-dependent ubiquitinyl hydrolase activity; P:ubiquitin-dependent protein catabolic process	OTHER	OTHER	Non-effector	0	0	i	67	No	No	Hydrolase
PVIT_0019500.T1	Chloride Channel ( ) Family	961	P:GO:1903959; P:GO:0034220; C:GO:0016021; P:GO:0006821; F:GO:0005247	P:regulation of anion transmembrane transport; P:ion transmembrane transport; C:integral component of membrane; P:chloride transport; F:voltage-gated chloride channel activity			IPR000644 (PFAM); IPR001807 (PRINTS); IPR014743 (G3DSA:1.10.3080.GENE3D); G3DSA:3.10.580.10 (GENE3D),PTHR11689 (PANTHER),PTHR11689:SF101 (PANTHER),CYTOPLASMIC_DOMAIN (unknown),NON_CYTOPLASMIC_DOMAIN (unknown),TRANSMEMBRANE (unknown),TMhelix (TMHMM),SSF54631 (SUPERFAMILY)	F:GO:0005216; P:GO:0055085; C:GO:0016020; P:GO:0006821; F:GO:0005247	F:ion channel activity; P:transmembrane transport; C:membrane; P:chloride transport; F:voltage-gated chloride channel activity	OTHER	OTHER	Non-effector	11	0	i211-231o261-285i375-398o410-432i444-465o477-497i518-537o587-608i615-634o646-665i677-695o	17	No	No	Other
PVIT_0012375.T1	vacuolar sorting-associated	871	C:GO:0005737; P:GO:0007033; P:GO:0006886	C:cytoplasm; P:vacuole organization; P:intracellular protein transport			IPR006925 (PFAM); IPR006926 (PFAM); IPR015943 (G3DSA:2.130.10.GENE3D); IPR016534 (PIR); IPR017986 (SUPERFAMILY); PTHR12811 (PANTHER)	F:GO:0005515; C:GO:0005737; P:GO:0007033; P:GO:0006886	F:protein binding; C:cytoplasm; P:vacuole organization; P:intracellular protein transport	OTHER	OTHER	Non-effector	0	0	i	22	No	No	Other
PVIT_0005392.T1	Vam6 Vps39	1027	P:GO:0016192; P:GO:0097576; C:GO:0030897	P:vesicle-mediated transport; P:vacuole fusion; C:HOPS complex			IPR001180 (PFAM); IPR015943 (G3DSA:2.130.10.GENE3D); IPR017986 (SUPERFAMILY); IPR019453 (PFAM); PTHR12894 (PANTHER)	F:GO:0005515	F:protein binding	OTHER	OTHER	Non-effector	0	0	i	15	No	No	Other
PVIT_0010331.T1	Vacuolar sorting-associated 52	725					IPR007258 (PANTHER); PTHR14190:SF13 (PANTHER),CYTOPLASMIC_DOMAIN (unknown),NON_CYTOPLASMIC_DOMAIN (unknown),TRANSMEMBRANE (unknown)	no GO terms	no GO terms	OTHER	OTHER	Non-effector	1	0	o411-429i	5	No	No	Other
PVIT_0022863.T1	hypothetical protein L916_14948	860	C:GO:0016020; C:GO:0016021; F:GO:0035091	C:membrane; C:integral component of membrane; F:phosphatidylinositol binding			IPR001849 (PFAM); IPR003123 (PFAM); IPR011993 (G3DSA:2.30.29.GENE3D); PTHR23101 (PANTHER),SSF109993 (SUPERFAMILY)	no GO terms	no GO terms	OTHER	OTHER	Non-effector	0	0	i	11	No	No	Other
PVIT_0010860.T1	hypothetical protein PHYSODRAFT_528062	567	F:GO:0005525; F:GO:0008270; F:GO:0046872	F:GTP binding; F:zinc ion binding; F:metal ion binding			IPR001841 (SMART); IPR002035 (G3DSA:3.40.50.GENE3D); IPR013083 (G3DSA:3.30.40.GENE3D); PTHR22796 (PANTHER),PTHR22796:SF9 (PANTHER),SSF57850 (SUPERFAMILY)	F:GO:0008270; F:GO:0005515	F:zinc ion binding; F:protein binding	OTHER	OTHER	Non-effector	0	0	i	33	No	No	Other
PVIT_0010850.T1	conserved hypothetical protein	2138	F:GO:0008270	F:zinc ion binding			IPR001841 (SMART); IPR002035 (G3DSA:3.40.50.GENE3D); IPR008803 (PFAM); IPR027417 (G3DSA:3.40.50.GENE3D); PTHR22796 (PANTHER),PTHR22796:SF9 (PANTHER),NON_CYTOPLASMIC_DOMAIN (unknown),SIGNAL_PEPTIDE (unknown),SIGNAL_PEPTIDE_C_REGION (unknown),SIGNAL_PEPTIDE_H_REGION (unknown),SIGNAL_PEPTIDE_N_REGION (unknown),SSF57850 (SUPERFAMILY)	F:GO:0008270; F:GO:0005515	F:zinc ion binding; F:protein binding	OTHER	OTHER	Non-effector	0	Y	n14-21c26/27o	96	Yes	No	Hydrolase
PVIT_0012254.T1	hypothetical cleavage-induced	474	F:GO:0003743; P:GO:0005975; C:GO:0016020; F:GO:0016740; P:GO:0006413; C:GO:0005886; C:GO:0031225	F:translation initiation factor activity; P:carbohydrate metabolic process; C:membrane; F:transferase activity; P:translational initiation; C:plasma membrane; C:anchored component of membrane			IPR003307 (PFAM); IPR016021 (G3DSA:1.25.40.GENE3D); IPR016024 (SUPERFAMILY); Coil (COIL),PTHR23253 (PANTHER),PTHR23253:SF39 (PANTHER)	F:GO:0005515; F:GO:0005488	F:protein binding; F:binding	OTHER	OTHER	Cytoplasmic effector	0	0	i	1	No	Yes	Other
PVIT_0001847.T1	periodic tryptophan	704	F:GO:0016829	F:lyase activity			IPR001680 (PFAM); IPR006594 (PROFILE); IPR015943 (G3DSA:2.130.10.GENE3D); IPR017986 (PROFILE); IPR018993 (PFAM); IPR019775 (PROSITE); IPR020472 (PRINTS); PTHR14091 (PANTHER),PTHR14091:SF5 (PANTHER),PF11715 (PFAM)	F:GO:0005515; C:GO:0005815; P:GO:0034453	F:protein binding; C:microtubule organizing center; P:microtubule anchoring	OTHER	OTHER	Non-effector	0	0	i	5	No	No	Other
PVIT_0006124.T1	WD repeat-containing 27	920	F:GO:0046982	F:protein heterodimerization activity			IPR001680 (PFAM); IPR015943 (G3DSA:2.130.10.GENE3D); IPR017986 (PROFILE); IPR019775 (PROSITE); IPR020472 (PRINTS); PTHR22838 (PANTHER)	F:GO:0005515	F:protein binding	OTHER	OTHER	Non-effector	0	0	i	27	No	No	Other
PVIT_0010542.T1	WD40 YVTN repeat-like-containing domain	1025	F:GO:0003824	F:catalytic activity			IPR001680 (PFAM); IPR015943 (G3DSA:2.130.10.GENE3D); IPR017986 (PROFILE); PTHR19857 (PANTHER),PTHR19857:SF20 (PANTHER)	F:GO:0005515	F:protein binding	OTHER	OTHER	Non-effector	0	0	i	21	No	No	Other
PVIT_0012640.T1	Echinoderm microtubule-associated 6	2378	F:GO:0005509	F:calcium ion binding			IPR001680 (PFAM); IPR002048 (PROFILE); IPR005108 (PFAM); IPR011047 (SUPERFAMILY); IPR011992 (G3DSA:1.10.238.GENE3D); IPR015943 (G3DSA:2.130.10.GENE3D); IPR017986 (PROFILE); IPR018247 (PROSITE); IPR019775 (PROSITE); PTHR13720 (PANTHER)	F:GO:0005515; F:GO:0005509	F:protein binding; F:calcium ion binding	OTHER	OTHER	Non-effector	0	0	i	63	No	No	Other
PVIT_0015955.T1	WD40 repeat	1331	P:GO:0016310; F:GO:0016301	P:phosphorylation; F:kinase activity			IPR001680 (PFAM); IPR015943 (G3DSA:2.130.10.GENE3D); IPR017986 (PROFILE); Coil (COIL)	F:GO:0005515	F:protein binding	OTHER	OTHER	Non-effector	0	0	i	31	No	No	Other
PVIT_0012736.T1	WD repeat-containing 32	565					IPR001680 (PFAM); IPR015943 (G3DSA:2.130.10.GENE3D); IPR017986 (PROFILE); IPR019775 (PROSITE); PTHR14773 (PANTHER)	F:GO:0005515	F:protein binding	OTHER	OTHER	Non-effector	0	0	i	9	No	No	Other
PVIT_0000194.T1	wd repeat-containing 19 isoform x1	1421	P:GO:979; C:GO:5929; P:GO:9653; P:GO:48513; C:GO:3991; P:GO:35721	P:embryo development; C:cilium; P:anatomical structure morphogenesis; P:animal organ development; C:intraciliary transport particle A; P:intraciliary retrograde transport			IPR001680 (SMART); IPR015943 (G3DSA:2.130.10.GENE3D); IPR017986 (SUPERFAMILY); PTHR14920 (PANTHER),PF15911 (PFAM),SignalP-TM (SIGNALP),SSF82171 (SUPERFAMILY)	F:GO:0005515	F:protein binding	OTHER	OTHER	Non-effector	0	0	i	23	No	No	Other
PVIT_0005794.T1	5 -3 exoribonuclease 1	1583	F:GO:0003676; P:GO:0090305; F:GO:0004527	F:nucleic acid binding; P:nucleic acid phosphodiester bond hydrolysis; F:exonuclease activity	EC:3.1	Acting on ester bonds	IPR004859 (PFAM); IPR027073 (PANTHER); PTHR12341:SF48 (PANTHER)	F:GO:0003676; F:GO:0004527	F:nucleic acid binding; F:exonuclease activity	OTHER	OTHER	Non-effector	0	0	i	15	No	No	Hydrolase
PVIT_0016698.T1	acetolactate small subunit	627	F:GO:0005524; P:GO:0016310; F:GO:0016597; F:GO:0016301	F:ATP binding; P:phosphorylation; F:amino acid binding; F:kinase activity			IPR010488 (PFAM); IPR027417 (G3DSA:3.40.50.GENE3D); G3DSA:3.30.70.260 (GENE3D),NON_CYTOPLASMIC_DOMAIN (unknown),SIGNAL_PEPTIDE (unknown),SIGNAL_PEPTIDE_C_REGION (unknown),SIGNAL_PEPTIDE_H_REGION (unknown),SIGNAL_PEPTIDE_N_REGION (unknown)	F:GO:0005524; F:GO:0016301	F:ATP binding; F:kinase activity	OTHER	mTP	Non-effector	0	Y	n2-10c15/16o	10	Yes	No	Other
PVIT_0009328.T1	RING finger 20	836	F:GO:0008270; F:GO:0016874	F:zinc ion binding; F:ligase activity			IPR001841 (SMART); IPR013083 (G3DSA:3.30.40.GENE3D); IPR017907 (PROSITE); Coil (COIL),PTHR23163 (PANTHER),PTHR23163:SF6 (PANTHER),PF13920 (PFAM),SSF57850 (SUPERFAMILY)	F:GO:0008270; F:GO:0005515	F:zinc ion binding; F:protein binding	OTHER	OTHER	Cytoplasmic effector	0	0	i	15	No	Yes	Other
PVIT_0006260.T1	splicing factor U2AF 35 kDa subunit	340	F:GO:0000166; C:GO:0089701; F:GO:0003723; F:GO:0046872; P:GO:0000398	F:nucleotide binding; C:U2AF; F:RNA binding; F:metal ion binding; P:mRNA splicing, via spliceosome			IPR000504 (PROFILE); IPR000571 (PFAM); IPR003954 (SMART); IPR009145 (PRINTS); IPR012677 (G3DSA:3.30.70.GENE3D); PTHR12620:SF25 (PANTHER)	F:GO:0003676; F:GO:0000166; C:GO:0089701; F:GO:0003723; F:GO:0046872	F:nucleic acid binding; F:nucleotide binding; C:U2AF; F:RNA binding; F:metal ion binding	OTHER	OTHER	Cytoplasmic effector	0	0	i	9	No	Yes	Other
PVIT_0009023.T1	Clavaminate synthase	773	C:GO:0005737; F:GO:0008757; P:GO:0032259	C:cytoplasm; F:S-adenosylmethionine-dependent methyltransferase activity; P:methylation			IPR002893 (PFAM); Coil (COIL),PTHR39290 (PANTHER),PTHR39290:SF4 (PANTHER)	no GO terms	no GO terms	OTHER	OTHER	Non-effector	0	0	i	26	No	No	Other
PVIT_0000327.T1	---NA---	95								OTHER	OTHER	Cytoplasmic effector	0	0	i	1	No	Yes	Unknown
PVIT_0000485.T1	---NA---	82					CYTOPLASMIC_DOMAIN (unknown),NON_CYTOPLASMIC_DOMAIN (unknown),TRANSMEMBRANE (unknown),TMhelix (TMHMM)	no GO terms	no GO terms	OTHER	OTHER	Cytoplasmic effector	1	0	o25-45i	5	No	Yes	Unknown
PVIT_0000631.T1	hypothetical protein PHALS_00541	936					Coil (COIL)	no GO terms	no GO terms	OTHER	OTHER	Cytoplasmic effector	0	0	i	6	No	Yes	Unknown
PVIT_0000923.T1	effector candidate	138	F:GO:0003676; F:GO:0008270; F:GO:0046872	F:nucleic acid binding; F:zinc ion binding; F:metal ion binding						OTHER	OTHER	Cytoplasmic effector	0	0	i	4	No	Yes	Unknown
PVIT_0000989.T1	KRR1 small subunit processome component	648	F:GO:0003723	F:RNA binding			NON_CYTOPLASMIC_DOMAIN (unknown),SIGNAL_PEPTIDE (unknown),SIGNAL_PEPTIDE_C_REGION (unknown),SIGNAL_PEPTIDE_H_REGION (unknown),SIGNAL_PEPTIDE_N_REGION (unknown)	no GO terms	no GO terms	OTHER	OTHER	Non-effector	0	Y	n4-15c22/23o	22	Yes	No	Unknown
PVIT_0001243.T1	hypothetical protein F444_19384	661					Coil (COIL),PTHR23170 (PANTHER)	no GO terms	no GO terms	OTHER	OTHER	Cytoplasmic effector	0	0	i	12	No	Yes	Unknown
PVIT_0001636.T1	hypothetical protein PHALS_13448	378					Coil (COIL)	no GO terms	no GO terms	OTHER	OTHER	Cytoplasmic effector	0	0	i	2	No	Yes	Unknown
PVIT_0001807.T1	UPF0434 Aave_2563-like isoform X2	98					G3DSA:2.20.25.10 (GENE3D),PTHR33505 (PANTHER),PTHR33505:SF3 (PANTHER),SSF158997 (SUPERFAMILY)	no GO terms	no GO terms	OTHER	mTP	Cytoplasmic effector	0	0	i	3	No	Yes	Unknown
PVIT_0002485.T1	hypothetical protein L914_16047	80	F:GO:0003676; F:GO:0008270; C:GO:0016020; C:GO:0016021; P:GO:0015074	F:nucleic acid binding; F:zinc ion binding; C:membrane; C:integral component of membrane; P:DNA integration						OTHER	OTHER	Cytoplasmic effector	0	0	i	0	No	Yes	Unknown
PVIT_0002516.T1	secreted effector peptide	565					NON_CYTOPLASMIC_DOMAIN (unknown),SIGNAL_PEPTIDE (unknown),SIGNAL_PEPTIDE_C_REGION (unknown),SIGNAL_PEPTIDE_H_REGION (unknown),SIGNAL_PEPTIDE_N_REGION (unknown),SignalP-noTM (SIGNALP)	no GO terms	no GO terms	SP(Sec/SPI)	SP	Cytoplasmic effector	0	Y	n3-14c22/23o	1	Yes	Yes	Unknown
PVIT_0002520.T1	secreted effector peptide	557					NON_CYTOPLASMIC_DOMAIN (unknown),SIGNAL_PEPTIDE (unknown),SIGNAL_PEPTIDE_C_REGION (unknown),SIGNAL_PEPTIDE_H_REGION (unknown),SIGNAL_PEPTIDE_N_REGION (unknown),SignalP-TM (SIGNALP),SignalP-noTM (SIGNALP)	no GO terms	no GO terms	SP(Sec/SPI)	SP	Cytoplasmic effector	0	Y	n3-14c19/20o	0	Yes	Yes	Unknown
PVIT_0002838.T1	secreted effector peptide	539					Coil (COIL),NON_CYTOPLASMIC_DOMAIN (unknown),SIGNAL_PEPTIDE (unknown),SIGNAL_PEPTIDE_C_REGION (unknown),SIGNAL_PEPTIDE_H_REGION (unknown),SIGNAL_PEPTIDE_N_REGION (unknown),SignalP-noTM (SIGNALP)	no GO terms	no GO terms	SP(Sec/SPI)	SP	Cytoplasmic effector	0	Y	n6-16c24/25o	3	Yes	Yes	Unknown
PVIT_0002848.T1	hypothetical protein AM588_10007217	145					NON_CYTOPLASMIC_DOMAIN (unknown),SIGNAL_PEPTIDE (unknown),SIGNAL_PEPTIDE_C_REGION (unknown),SIGNAL_PEPTIDE_H_REGION (unknown),SIGNAL_PEPTIDE_N_REGION (unknown)	no GO terms	no GO terms	OTHER	OTHER	Cytoplasmic effector	0	Y	n6-17c22/23o	1	Yes	Yes	Unknown
PVIT_0002863.T1	hypothetical protein PHALS_14857	82								OTHER	OTHER	Cytoplasmic effector	0	0	i	0	No	Yes	Unknown
PVIT_0002867.T1	hypothetical protein PHALS_08917	108								OTHER	OTHER	Cytoplasmic effector	0	0	i	2	No	Yes	Unknown
PVIT_0003003.T1	hypothetical protein F441_00674	358					Coil (COIL)	no GO terms	no GO terms	OTHER	OTHER	Cytoplasmic effector	0	0	i	5	No	Yes	Unknown
PVIT_0003653.T1	WD repeat-containing 63	666	C:GO:0005834; P:GO:0007186; F:GO:0004871	C:heterotrimeric G-protein complex; P:G-protein coupled receptor signaling pathway; F:signal transducer activity			Coil (COIL),PTHR38909 (PANTHER),PTHR38909:SF2 (PANTHER)	no GO terms	no GO terms	OTHER	OTHER	Cytoplasmic effector	0	0	i	12	No	Yes	Unknown
PVIT_0003812.T1	hypothetical protein, partial	548					NON_CYTOPLASMIC_DOMAIN (unknown),SIGNAL_PEPTIDE (unknown),SIGNAL_PEPTIDE_C_REGION (unknown),SIGNAL_PEPTIDE_H_REGION (unknown),SIGNAL_PEPTIDE_N_REGION (unknown),SignalP-TM (SIGNALP),SignalP-noTM (SIGNALP)	no GO terms	no GO terms	SP(Sec/SPI)	SP	Non-effector	0	Y	n9-17c23/24o	3	Yes	No	Unknown
PVIT_0003907.T1	N-acetyltransferase 5	769	F:GO:0016740	F:transferase activity			Coil (COIL),NON_CYTOPLASMIC_DOMAIN (unknown),SIGNAL_PEPTIDE (unknown),SIGNAL_PEPTIDE_C_REGION (unknown),SIGNAL_PEPTIDE_H_REGION (unknown),SIGNAL_PEPTIDE_N_REGION (unknown),SignalP-TM (SIGNALP),SignalP-noTM (SIGNALP)	no GO terms	no GO terms	SP(Sec/SPI)	SP	Cytoplasmic effector	0	Y	n6-17c22/23o	2	Yes	Yes	Unknown
PVIT_0004465.T1	transmembrane protein, putative	175	C:GO:0016021	C:integral component of membrane			CYTOPLASMIC_DOMAIN (unknown),NON_CYTOPLASMIC_DOMAIN (unknown),TRANSMEMBRANE (unknown),TMhelix (TMHMM)	no GO terms	no GO terms	OTHER	OTHER	Apoplastic effector	4	0	i20-37o43-60i72-93o105-128i	2	No	Yes	Unknown
PVIT_0004476.T1	hypothetical protein PHALS_05908	1198					Coil (COIL)	no GO terms	no GO terms	OTHER	OTHER	Non-effector	0	0	i	6	No	No	Unknown
PVIT_0004526.T1	conserved hypothetical protein	339								OTHER	OTHER	Cytoplasmic effector	0	0	i	5	No	Yes	Unknown
PVIT_0004682.T1	retrotransposon ty1-copia subclass	206	F:GO:0003676; F:GO:0008270; P:GO:0015074	F:nucleic acid binding; F:zinc ion binding; P:DNA integration						OTHER	OTHER	Cytoplasmic effector	0	0	i	0	No	Yes	Unknown
PVIT_0005789.T1	M96 mating-specific family	333	C:GO:0016020; C:GO:0016021	C:membrane; C:integral component of membrane			Coil (COIL),PTHR33171 (PANTHER),PTHR33171:SF20 (PANTHER)	no GO terms	no GO terms	OTHER	OTHER	Cytoplasmic effector	0	0	i	12	No	Yes	Unknown
PVIT_0005934.T1	Tetratricopeptide repeat-containing domain	840	C:GO:0071013; C:GO:0046540; P:GO:0000244	C:catalytic step 2 spliceosome; C:U4/U6 x U5 tri-snRNP complex; P:spliceosomal tri-snRNP complex assembly			IPR011990 (G3DSA:1.25.40.GENE3D); IPR013026 (PROFILE); PTHR11246 (PANTHER),PTHR11246:SF17 (PANTHER)	F:GO:0005515	F:protein binding	OTHER	OTHER	Non-effector	0	0	i	6	No	No	Unknown
PVIT_0006091.T1	CAMK kinase	182	F:GO:0005524; F:GO:0004672; P:GO:0016310; P:GO:0006468; F:GO:0016301	F:ATP binding; F:protein kinase activity; P:phosphorylation; P:protein phosphorylation; F:kinase activity						OTHER	OTHER	Apoplastic/cytoplasmic effector	0	0	i	12	No	Yes	Unknown
PVIT_0006442.T1	DNA replication licensing factor mcm6	632								OTHER	OTHER	Cytoplasmic effector	0	0	i	4	No	Yes	Unknown
PVIT_0006562.T1	---NA---	618					NON_CYTOPLASMIC_DOMAIN (unknown),SIGNAL_PEPTIDE (unknown),SIGNAL_PEPTIDE_C_REGION (unknown),SIGNAL_PEPTIDE_H_REGION (unknown),SIGNAL_PEPTIDE_N_REGION (unknown),SignalP-TM (SIGNALP),SignalP-noTM (SIGNALP)	no GO terms	no GO terms	SP(Sec/SPI)	SP	Cytoplasmic effector	0	Y	n3-14c19/20o	7	Yes	Yes	Unknown
PVIT_0006889.T1	hypothetical protein PPTG_04069	451					Coil (COIL),NON_CYTOPLASMIC_DOMAIN (unknown),SIGNAL_PEPTIDE (unknown),SIGNAL_PEPTIDE_C_REGION (unknown),SIGNAL_PEPTIDE_H_REGION (unknown),SIGNAL_PEPTIDE_N_REGION (unknown),SignalP-TM (SIGNALP)	no GO terms	no GO terms	OTHER	OTHER	Cytoplasmic effector	0	Y	n4-12c20/21o	3	Yes	Yes	Unknown
PVIT_0007176.T1	Mannose-binding lectin	453	F:GO:0016853	F:isomerase activity			Coil (COIL)	no GO terms	no GO terms	OTHER	OTHER	Cytoplasmic effector	0	0	i	3	No	Yes	Unknown
PVIT_0007295.T1	Tetratricopeptide repeat 26	158								OTHER	OTHER	Cytoplasmic effector	0	0	i	3	No	Yes	Unknown
PVIT_0007467.T1	hypothetical protein PHALS_14329	262	F:GO:0004843; P:GO:0006508	F:thiol-dependent ubiquitin-specific protease activity; P:proteolysis			IPR001478 (G3DSA:2.30.42.GENE3D)	F:GO:0005515	F:protein binding	OTHER	OTHER	Cytoplasmic effector	0	0	i	5	No	Yes	Unknown
PVIT_0007565.T1	ABC transporter B family member 25	890	C:GO:0016020	C:membrane			CYTOPLASMIC_DOMAIN (unknown),NON_CYTOPLASMIC_DOMAIN (unknown),TRANSMEMBRANE (unknown),TMhelix (TMHMM)	no GO terms	no GO terms	OTHER	OTHER	Non-effector	4	0	o60-77i582-603o789-806i864-889o	15	No	No	Unknown
PVIT_0007843.T1	---NA---	341					NON_CYTOPLASMIC_DOMAIN (unknown),SIGNAL_PEPTIDE (unknown),SIGNAL_PEPTIDE_C_REGION (unknown),SIGNAL_PEPTIDE_H_REGION (unknown),SIGNAL_PEPTIDE_N_REGION (unknown),SignalP-TM (SIGNALP),SignalP-noTM (SIGNALP)	no GO terms	no GO terms	SP(Sec/SPI)	SP	Cytoplasmic effector	0	Y	n6-21c26/27o	3	Yes	Yes	Unknown
PVIT_0008807.T1	protein rer1a	521	C:GO:0016020; C:GO:0016021	C:membrane; C:integral component of membrane						OTHER	OTHER	Cytoplasmic effector	0	0	i	11	No	Yes	Unknown
PVIT_0009102.T1	hypothetical protein PHALS_11819	747					Coil (COIL)	no GO terms	no GO terms	OTHER	OTHER	Non-effector	0	0	i	10	No	No	Unknown
PVIT_0009108.T1	Reticulocyte-binding 2 a	190								OTHER	OTHER	Cytoplasmic effector	0	0	i	7	No	Yes	Unknown
PVIT_0009120.T1	RING finger B	294								OTHER	OTHER	Cytoplasmic effector	0	0	i	5	No	Yes	Unknown
PVIT_0009124.T1	hypothetical protein PHYSODRAFT_306212	234								OTHER	OTHER	Cytoplasmic effector	0	0	i	4	No	Yes	Unknown
PVIT_0009263.T1	hypothetical protein F444_11590	793	C:GO:0016020; C:GO:0016021	C:membrane; C:integral component of membrane			IPR001623 (PRINTS); Coil (COIL),NON_CYTOPLASMIC_DOMAIN (unknown),SIGNAL_PEPTIDE (unknown),SIGNAL_PEPTIDE_C_REGION (unknown),SIGNAL_PEPTIDE_H_REGION (unknown),SIGNAL_PEPTIDE_N_REGION (unknown),SignalP-TM (SIGNALP),TMhelix (TMHMM)	no GO terms	no GO terms	SP(Sec/SPI)	SP	Non-effector	0	Y	n10-20c24/25o	27	Yes	No	Unknown
PVIT_0009277.T1	hypothetical protein AM587_10016894	281	C:GO:0016020	C:membrane			CYTOPLASMIC_DOMAIN (unknown),NON_CYTOPLASMIC_DOMAIN (unknown),TRANSMEMBRANE (unknown),PS51257 (PROFILE),TMhelix (TMHMM)	no GO terms	no GO terms	OTHER	OTHER	Cytoplasmic effector	1	0	o12-32i	2	No	Yes	Unknown
PVIT_0010076.T1	s containing Ca2-binding EGF-like domains	6529	C:GO:0016020; F:GO:0017154; C:GO:0016021; P:GO:0071526	C:membrane; F:semaphorin receptor activity; C:integral component of membrane; P:semaphorin-plexin signaling pathway			IPR002909 (PFAM); IPR013783 (G3DSA:2.60.40.GENE3D); IPR014756 (SUPERFAMILY); PTHR22625:SF46 (PANTHER)	F:GO:0005515	F:protein binding	OTHER	OTHER	Non-effector	0	0	i	103	No	No	Unknown
PVIT_0010506.T1	---NA---	309					NON_CYTOPLASMIC_DOMAIN (unknown),SIGNAL_PEPTIDE (unknown),SIGNAL_PEPTIDE_C_REGION (unknown),SIGNAL_PEPTIDE_H_REGION (unknown),SIGNAL_PEPTIDE_N_REGION (unknown),SignalP-TM (SIGNALP),SignalP-noTM (SIGNALP)	no GO terms	no GO terms	SP(Sec/SPI)	SP	Cytoplasmic effector	0	Y	n3-14c19/20o	3	Yes	Yes	Unknown
PVIT_0010515.T1	hypothetical protein PHALS_08102	605					Coil (COIL)	no GO terms	no GO terms	OTHER	OTHER	Cytoplasmic effector	0	0	i	3	No	Yes	Unknown
PVIT_0011079.T1	cleavage induced	566					Coil (COIL)	no GO terms	no GO terms	OTHER	OTHER	Cytoplasmic effector	0	0	i	12	No	Yes	Unknown
PVIT_0011330.T1	secreted effector peptide	401					Coil (COIL),NON_CYTOPLASMIC_DOMAIN (unknown),SIGNAL_PEPTIDE (unknown),SIGNAL_PEPTIDE_C_REGION (unknown),SIGNAL_PEPTIDE_H_REGION (unknown),SIGNAL_PEPTIDE_N_REGION (unknown),SignalP-TM (SIGNALP),SignalP-noTM (SIGNALP)	no GO terms	no GO terms	SP(Sec/SPI)	SP	Cytoplasmic effector	0	Y	n9-17c22/23o	1	Yes	Yes	Unknown
PVIT_0011334.T1	ras-specific guanine nucleotide-releasing	102	F:GO:0016757; P:GO:0007264; F:GO:0005085; F:GO:0016740; C:GO:0005622; P:GO:0043547	F:transferase activity, transferring glycosyl groups; P:small GTPase mediated signal transduction; F:guanyl-nucleotide exchange factor activity; F:transferase activity; C:intracellular; P:positive regulation of GTPase activity						OTHER	OTHER	Cytoplasmic effector	0	0	i	4	No	Yes	Unknown
PVIT_0011564.T1	hypothetical protein H310_10179	248								OTHER	OTHER	Cytoplasmic effector	0	0	i	2	No	Yes	Unknown
PVIT_0011573.T1	Zinc finger DZIP1L	306	F:GO:0005216; P:GO:0006811; P:GO:0055085; F:GO:0046872; P:GO:0034220; C:GO:0016020; C:GO:0016021; P:GO:0006810	F:ion channel activity; P:ion transport; P:transmembrane transport; F:metal ion binding; P:ion transmembrane transport; C:membrane; C:integral component of membrane; P:transport						OTHER	OTHER	Cytoplasmic effector	0	0	i	8	No	Yes	Unknown
PVIT_0011686.T1	FCH domain	501					Coil (COIL),PTHR23065 (PANTHER),PTHR23065:SF38 (PANTHER),SSF103657 (SUPERFAMILY)	no GO terms	no GO terms	OTHER	OTHER	Non-effector	0	0	i	11	No	No	Unknown
PVIT_0011731.T1	hypothetical protein PPTG_13110	931	P:GO:0016310; F:GO:0016301	P:phosphorylation; F:kinase activity			Coil (COIL),SM00368 (SMART),SSF52047 (SUPERFAMILY)	no GO terms	no GO terms	OTHER	OTHER	Cytoplasmic effector	0	0	i	19	No	Yes	Unknown
PVIT_0011756.T1	Sterol 3-beta-glucosyltransferase	632	F:GO:0016740	F:transferase activity						OTHER	OTHER	Non-effector	0	0	i	10	No	No	Unknown
PVIT_0011875.T1	Transglutaminase elicitor M81D	261	F:GO:0016874	F:ligase activity						OTHER	OTHER	Cytoplasmic effector	0	0	i	7	No	Yes	Unknown
PVIT_0011961.T1	Crinkler (CRN) family	173	C:GO:0016020; C:GO:0016021; P:GO:0006468	C:membrane; C:integral component of membrane; P:protein phosphorylation						OTHER	OTHER	Apoplastic effector	0	0	i	6	No	Yes	Unknown
PVIT_0012083.T1	Translin-associated factor X-interacting 1	762					Coil (COIL),PTHR16306 (PANTHER),PTHR16306:SF2 (PANTHER)	no GO terms	no GO terms	OTHER	OTHER	Cytoplasmic effector	0	0	i	12	No	Yes	Unknown
PVIT_0012289.T1	---NA---	275					NON_CYTOPLASMIC_DOMAIN (unknown),SIGNAL_PEPTIDE (unknown),SIGNAL_PEPTIDE_C_REGION (unknown),SIGNAL_PEPTIDE_H_REGION (unknown),SIGNAL_PEPTIDE_N_REGION (unknown),SignalP-noTM (SIGNALP),TMhelix (TMHMM)	no GO terms	no GO terms	SP(Sec/SPI)	SP	Cytoplasmic effector	0	Y	n5-20c27/28o	1	Yes	Yes	Unknown
PVIT_0012401.T1	hypothetical protein PHALS_08460	769	C:GO:0016021	C:integral component of membrane			CYTOPLASMIC_DOMAIN (unknown),NON_CYTOPLASMIC_DOMAIN (unknown),TRANSMEMBRANE (unknown),TMhelix (TMHMM)	no GO terms	no GO terms	OTHER	OTHER	Non-effector	4	0	i116-134o159-187i208-228o681-699i	11	No	No	Unknown
PVIT_0000529.T1	ABC transporter A family member 1	439								OTHER	OTHER	Non-effector	0	0	i	3	No	No	Unknown
PVIT_0000780.T1	effector candidate	1141	P:GO:0016310; F:GO:0016301	P:phosphorylation; F:kinase activity			IPR011989 (G3DSA:1.25.10.GENE3D); IPR016024 (SUPERFAMILY); PTHR18460 (PANTHER)	F:GO:0005488	F:binding	OTHER	OTHER	Non-effector	0	0	i	38	No	No	Unknown
PVIT_0000859.T1	E3 ubiquitin- ligase listerin	1849	F:GO:0008270; F:GO:0016874	F:zinc ion binding; F:ligase activity			IPR011016 (SMART); IPR013083 (G3DSA:3.30.40.GENE3D); IPR016024 (SUPERFAMILY); PTHR12389 (PANTHER),PTHR12389:SF1 (PANTHER),SSF57850 (SUPERFAMILY)	F:GO:0008270; F:GO:0005488	F:zinc ion binding; F:binding	OTHER	OTHER	Non-effector	0	0	i	39	No	No	Unknown
PVIT_0012871.T1	hypothetical protein, partial	741					NON_CYTOPLASMIC_DOMAIN (unknown),SIGNAL_PEPTIDE (unknown),SIGNAL_PEPTIDE_C_REGION (unknown),SIGNAL_PEPTIDE_H_REGION (unknown),SIGNAL_PEPTIDE_N_REGION (unknown),SignalP-TM (SIGNALP),SignalP-noTM (SIGNALP)	no GO terms	no GO terms	SP(Sec/SPI)	SP	Non-effector	0	Y	n3-11c16/17o	4	Yes	No	Unknown
PVIT_0012966.T1	hypothetical protein F443_10178	199					NON_CYTOPLASMIC_DOMAIN (unknown),SIGNAL_PEPTIDE (unknown),SIGNAL_PEPTIDE_C_REGION (unknown),SIGNAL_PEPTIDE_H_REGION (unknown),SIGNAL_PEPTIDE_N_REGION (unknown)	no GO terms	no GO terms	OTHER	mTP	Cytoplasmic effector	0	Y	n4-11c19/20o	6	Yes	Yes	Unknown
PVIT_0003245.T1	pollike protein putative	667	C:GO:0016020; C:GO:0016021	C:membrane; C:integral component of membrane			CYTOPLASMIC_DOMAIN (unknown),NON_CYTOPLASMIC_DOMAIN (unknown),TRANSMEMBRANE (unknown)	no GO terms	no GO terms	OTHER	OTHER	Non-effector	1	0	o594-614i	20	No	No	Unknown
PVIT_0013124.T1	Uncharacterized protein APZ42_030346	375								OTHER	OTHER	Cytoplasmic effector	0	0	i	12	No	Yes	Unknown
PVIT_0013175.T1	RXLR effector family	648					Coil (COIL)	no GO terms	no GO terms	OTHER	OTHER	Cytoplasmic effector	0	0	i	2	No	Yes	Unknown
PVIT_0013199.T1	Reticulocyte-binding 2 a	644	P:GO:0001510; F:GO:0003723; F:GO:0008168	P:RNA methylation; F:RNA binding; F:methyltransferase activity			Coil (COIL),PTHR38019 (PANTHER),PTHR38019:SF2 (PANTHER)	no GO terms	no GO terms	OTHER	OTHER	Cytoplasmic effector	0	0	i	3	No	Yes	Unknown
PVIT_0013434.T1	RXLR effector family	534					NON_CYTOPLASMIC_DOMAIN (unknown),SIGNAL_PEPTIDE (unknown),SIGNAL_PEPTIDE_C_REGION (unknown),SIGNAL_PEPTIDE_H_REGION (unknown),SIGNAL_PEPTIDE_N_REGION (unknown),SignalP-TM (SIGNALP),SignalP-noTM (SIGNALP)	no GO terms	no GO terms	SP(Sec/SPI)	SP	Cytoplasmic effector	0	Y	n10-20c24/25o	0	Yes	Yes	Unknown
PVIT_0000283.T1	microcephalin-like isoform x1	681	F:GO:0008270; F:GO:0046872	F:zinc ion binding; F:metal ion binding			IPR001357 (G3DSA:3.40.50.GENE3D); IPR001876 (PROSITE); IPR022047 (PANTHER)	F:GO:0008270	F:zinc ion binding	OTHER	OTHER	Non-effector	0	0	i	12	No	No	Unknown
PVIT_0013485.T1	crinkler (CRN) family	78	C:GO:0016020; C:GO:0016021	C:membrane; C:integral component of membrane			Coil (COIL)	no GO terms	no GO terms	OTHER	OTHER	Cytoplasmic effector	0	0	i	0	No	Yes	Unknown
PVIT_0013696.T1	Tetratricopeptide repeat 26	557	P:GO:0042073; P:GO:0007224; C:GO:0030992; P:GO:0016310; C:GO:0042995; F:GO:0016301	P:intraciliary transport; P:smoothened signaling pathway; C:intraciliary transport particle B; P:phosphorylation; C:cell projection; F:kinase activity			IPR011990 (G3DSA:1.25.40.GENE3D); IPR013026 (PROFILE); PTHR14781 (PANTHER)	F:GO:0005515	F:protein binding	OTHER	OTHER	Cytoplasmic effector	0	0	i	14	No	Yes	Unknown
PVIT_0000858.T1	hypothetical protein F443_18849	1587					Coil (COIL),PTHR34491 (PANTHER)	no GO terms	no GO terms	OTHER	OTHER	Non-effector	0	0	i	10	No	No	Unknown
PVIT_0001003.T1	Ribonuclease H-like domain	834	F:GO:0003676; P:GO:0090305; F:GO:0004519	F:nucleic acid binding; P:nucleic acid phosphodiester bond hydrolysis; F:endonuclease activity						OTHER	OTHER	Non-effector	0	0	i	27	No	No	Unknown
PVIT_0003652.T1	hypothetical protein PPTG_12593	214								OTHER	OTHER	Non-effector	0	0	i	6	No	No	Unknown
PVIT_0014142.T1	RxLR-like protein	635					NON_CYTOPLASMIC_DOMAIN (unknown),SIGNAL_PEPTIDE (unknown),SIGNAL_PEPTIDE_C_REGION (unknown),SIGNAL_PEPTIDE_H_REGION (unknown),SIGNAL_PEPTIDE_N_REGION (unknown),SignalP-noTM (SIGNALP)	no GO terms	no GO terms	SP(Sec/SPI)	SP	Cytoplasmic effector	0	Y	n3-14c19/20o	3	Yes	Yes	Unknown
PVIT_0014146.T1	RxLR-like protein	625					Coil (COIL),NON_CYTOPLASMIC_DOMAIN (unknown),SIGNAL_PEPTIDE (unknown),SIGNAL_PEPTIDE_C_REGION (unknown),SIGNAL_PEPTIDE_H_REGION (unknown),SIGNAL_PEPTIDE_N_REGION (unknown)	no GO terms	no GO terms	SP(Sec/SPI)	SP	Cytoplasmic effector	0	Y	n3-14c23/24o	4	Yes	Yes	Unknown
PVIT_0005572.T1	hypothetical protein F442_00788	1262	F:GO:0005509; C:GO:0016020; C:GO:0016021	F:calcium ion binding; C:membrane; C:integral component of membrane			IPR000048 (SMART); IPR011990 (G3DSA:1.25.40.GENE3D); PTHR24106 (PANTHER),PTHR24106:SF171 (PANTHER),SM00368 (SMART),SSF52047 (SUPERFAMILY)	F:GO:0005515	F:protein binding	OTHER	OTHER	Non-effector	0	0	i	27	No	No	Unknown
PVIT_0001518.T1	EF-hand domain pair	1043	F:GO:0005509; C:GO:0016020; C:GO:0016021	F:calcium ion binding; C:membrane; C:integral component of membrane			IPR002048 (PROFILE); IPR011992 (G3DSA:1.10.238.GENE3D); Coil (COIL)	F:GO:0005509	F:calcium ion binding	OTHER	OTHER	Non-effector	0	0	i	15	No	No	Unknown
PVIT_0005720.T1	avr1b-1 avirulence	761	F:GO:0046872	F:metal ion binding			IPR007087 (PROSITE); IPR015880 (SMART); PTHR22938 (PANTHER),PTHR22938:SF4 (PANTHER)	F:GO:0046872	F:metal ion binding	OTHER	OTHER	Non-effector	0	0	i	21	No	No	Unknown
PVIT_0005997.T1	EF-hand domain pair	1293	F:GO:0005509	F:calcium ion binding			IPR002048 (SMART); IPR011992 (G3DSA:1.10.238.GENE3D); Coil (COIL),PTHR24349 (PANTHER),PTHR24349:SF181 (PANTHER)	F:GO:0005509	F:calcium ion binding	OTHER	OTHER	Non-effector	0	0	i	21	No	No	Unknown
PVIT_0006333.T1	secreted effector peptide	570					NON_CYTOPLASMIC_DOMAIN (unknown),SIGNAL_PEPTIDE (unknown),SIGNAL_PEPTIDE_C_REGION (unknown),SIGNAL_PEPTIDE_H_REGION (unknown),SIGNAL_PEPTIDE_N_REGION (unknown),SignalP-TM (SIGNALP),SignalP-noTM (SIGNALP),TMhelix (TMHMM)	no GO terms	no GO terms	SP(Sec/SPI)	SP	Non-effector	0	Y	n3-14c22/23o	2	Yes	No	Unknown
PVIT_0006674.T1	conserved hypothetical protein	488					PS51257 (PROFILE)	no GO terms	no GO terms	OTHER	OTHER	Non-effector	0	0	i	11	No	No	Unknown
PVIT_0006872.T1	glucan endo-1	424	F:GO:0046872	F:metal ion binding			IPR000571 (PROFILE); G3DSA:2.40.50.140 (GENE3D),PTHR36971 (PANTHER),PTHR36971:SF3 (PANTHER)	F:GO:0046872	F:metal ion binding	OTHER	OTHER	Non-effector	0	0	i	10	No	No	Unknown
PVIT_0015177.T1	---NA---	484					Coil (COIL),NON_CYTOPLASMIC_DOMAIN (unknown),SIGNAL_PEPTIDE (unknown),SIGNAL_PEPTIDE_C_REGION (unknown),SIGNAL_PEPTIDE_H_REGION (unknown),SIGNAL_PEPTIDE_N_REGION (unknown)	no GO terms	no GO terms	SP(Sec/SPI)	SP	Cytoplasmic effector	0	Y	n7-15c20/21o	2	Yes	Yes	Unknown
PVIT_0015219.T1	hypothetical protein PHALS_00916	887					Coil (COIL),NON_CYTOPLASMIC_DOMAIN (unknown),SIGNAL_PEPTIDE (unknown),SIGNAL_PEPTIDE_C_REGION (unknown),SIGNAL_PEPTIDE_H_REGION (unknown),SIGNAL_PEPTIDE_N_REGION (unknown),SignalP-TM (SIGNALP),SignalP-noTM (SIGNALP)	no GO terms	no GO terms	SP(Sec/SPI)	SP	Non-effector	0	Y	n10-20c27/28o	1	Yes	No	Unknown
PVIT_0002681.T1	hypothetical protein, variant 2	1002					Coil (COIL)	no GO terms	no GO terms	OTHER	OTHER	Non-effector	0	0	i	8	No	No	Unknown
PVIT_0008595.T1	PDZ domain	363					IPR001478 (G3DSA:2.30.42.GENE3D)	F:GO:0005515	F:protein binding	OTHER	OTHER	Non-effector	0	0	i	6	No	No	Unknown
PVIT_0015337.T1	---NA---	375					NON_CYTOPLASMIC_DOMAIN (unknown),SIGNAL_PEPTIDE (unknown),SIGNAL_PEPTIDE_C_REGION (unknown),SIGNAL_PEPTIDE_H_REGION (unknown),SIGNAL_PEPTIDE_N_REGION (unknown),PS51257 (PROFILE),SignalP-TM (SIGNALP),SignalP-noTM (SIGNALP)	no GO terms	no GO terms	SP(Sec/SPI)	SP	Cytoplasmic effector	0	Y	n6-17c22/23o	1	Yes	Yes	Unknown
PVIT_0002719.T1	GTP cyclohydrolase-2	622	C:GO:0016021; F:GO:0016787	C:integral component of membrane; F:hydrolase activity			CYTOPLASMIC_DOMAIN (unknown),NON_CYTOPLASMIC_DOMAIN (unknown),TRANSMEMBRANE (unknown),TMhelix (TMHMM)	no GO terms	no GO terms	OTHER	OTHER	Non-effector	5	0	o276-302i323-353o365-385i392-412o458-480i	7	No	No	Unknown
PVIT_0002736.T1	hypothetical protein PHALS_09319	1328					PTHR14865 (PANTHER)	no GO terms	no GO terms	OTHER	OTHER	Non-effector	0	0	i	30	No	No	Unknown
PVIT_0015910.T1	Proactivator polypeptide	1096	F:GO:0001664; C:GO:0005737; F:GO:0008047	F:G-protein coupled receptor binding; C:cytoplasm; F:enzyme activator activity			IPR008139 (SMART); IPR011001 (G3DSA:1.10.225.GENE3D); PTHR11480 (PANTHER),PTHR11480:SF59 (PANTHER),NON_CYTOPLASMIC_DOMAIN (unknown),SIGNAL_PEPTIDE (unknown),SIGNAL_PEPTIDE_C_REGION (unknown),SIGNAL_PEPTIDE_H_REGION (unknown),SIGNAL_PEPTIDE_N_REGION (unknown),SignalP-TM (SIGNALP),SignalP-noTM (SIGNALP)	no GO terms	no GO terms	SP(Sec/SPI)	SP	Non-effector	0	Y	n3-14c22/23o	58	Yes	No	Unknown
PVIT_0003030.T1	Erythroid differentiation-related factor 1	1220					IPR011990 (G3DSA:1.25.40.GENE3D); PTHR15000 (PANTHER),PTHR15000:SF2 (PANTHER)	F:GO:0005515	F:protein binding	OTHER	OTHER	Non-effector	0	0	i	18	No	No	Unknown
PVIT_0003059.T1	peptidase m24	393	F:GO:0016787	F:hydrolase activity			IPR000994 (G3DSA:3.90.230.GENE3D)	no GO terms	no GO terms	OTHER	OTHER	Non-effector	0	0	i	5	No	No	Unknown
PVIT_0016150.T1	hypothetical protein PPTG_11636	295								OTHER	OTHER	Cytoplasmic effector	0	0	i	8	No	Yes	Unknown
PVIT_0009196.T1	L-lysine 6-monooxygenase L-ornithine 5-monooxygenase	694	F:GO:0016491; P:GO:0055114	F:oxidoreductase activity; P:oxidation-reduction process			IPR023753 (G3DSA:3.50.50.GENE3D); Coil (COIL),TMhelix (TMHMM)	F:GO:0016491; P:GO:0055114	F:oxidoreductase activity; P:oxidation-reduction process	OTHER	OTHER	Non-effector	0	0	i	13	No	No	Unknown
PVIT_0010537.T1	conserved hypothetical protein	711	F:GO:0046872	F:metal ion binding			IPR011011 (SUPERFAMILY); IPR013083 (G3DSA:3.30.40.GENE3D); IPR017455 (PROFILE); PTHR13510 (PANTHER),PTHR13510:SF41 (PANTHER)	no GO terms	no GO terms	OTHER	OTHER	Non-effector	0	0	i	13	No	No	Unknown
PVIT_0016945.T1	---NA---	119								OTHER	OTHER	Cytoplasmic effector	0	0	i	2	No	Yes	Unknown
PVIT_0010607.T1	conserved hypothetical protein	747								OTHER	OTHER	Non-effector	0	0	i	12	No	No	Unknown
PVIT_0010927.T1	PDZ domain	1230	F:GO:0008289	F:lipid binding			IPR001478 (G3DSA:2.30.42.GENE3D); IPR017943 (SUPERFAMILY); Coil (COIL),PTHR10504:SF107 (PANTHER)	F:GO:0005515; F:GO:0008289	F:protein binding; F:lipid binding	OTHER	OTHER	Non-effector	0	0	i	19	No	No	Unknown
PVIT_0011071.T1	Beta-glucosidase 26	837	F:GO:0003723	F:RNA binding						OTHER	OTHER	Non-effector	0	0	i	1	No	No	Unknown
PVIT_0005604.T1	hypothetical protein PPTG_00654	672	F:GO:0003824; C:GO:0016021	F:catalytic activity; C:integral component of membrane			IPR008928 (SUPERFAMILY); CYTOPLASMIC_DOMAIN (unknown),NON_CYTOPLASMIC_DOMAIN (unknown),TRANSMEMBRANE (unknown),TMhelix (TMHMM)	F:GO:0003824	F:catalytic activity	OTHER	OTHER	Non-effector	1	0	o532-560i	8	No	No	Unknown
PVIT_0005963.T1	hypothetical protein PHALS_04070	1117					Coil (COIL)	no GO terms	no GO terms	OTHER	OTHER	Non-effector	0	0	i	29	No	No	Unknown
PVIT_0007469.T1	hypothetical protein PPTG_11879	2106	C:GO:0016020	C:membrane						OTHER	OTHER	Non-effector	0	0	i	42	No	No	Unknown
PVIT_0017357.T1	Retrovirus-related Pol poly from transposon TNT 1-94	109	F:GO:0003676; F:GO:0008270; F:GO:0004190; P:GO:0006508; P:GO:0015074	F:nucleic acid binding; F:zinc ion binding; F:aspartic-type endopeptidase activity; P:proteolysis; P:DNA integration						OTHER	OTHER	Cytoplasmic effector	0	0	i	4	No	Yes	Unknown
PVIT_0017525.T1	---NA---	130								OTHER	OTHER	Cytoplasmic effector	0	0	i	0	No	Yes	Unknown
PVIT_0007487.T1	START-like domain	609	P:GO:0000011; C:GO:0010009; C:GO:0005829; P:GO:0034058; P:GO:0006897; F:GO:0017137; P:GO:0006895	P:vacuole inheritance; C:cytoplasmic side of endosome membrane; C:cytosol; P:endosomal vesicle fusion; P:endocytosis; F:Rab GTPase binding; P:Golgi to endosome transport			IPR011011 (SUPERFAMILY); PTHR13510 (PANTHER),PTHR13510:SF41 (PANTHER),SSF55961 (SUPERFAMILY)	no GO terms	no GO terms	OTHER	OTHER	Non-effector	0	0	i	18	No	No	Unknown
PVIT_0017683.T1	hypothetical protein PHALS_03656	536								OTHER	OTHER	Cytoplasmic effector	0	0	i	0	No	Yes	Unknown
PVIT_0017806.T1	hypothetical protein PHALS_12818	319					Coil (COIL)	no GO terms	no GO terms	OTHER	OTHER	Cytoplasmic effector	0	0	i	0	No	Yes	Unknown
PVIT_0011970.T1	secreted effector peptide	547					NON_CYTOPLASMIC_DOMAIN (unknown),SIGNAL_PEPTIDE (unknown),SIGNAL_PEPTIDE_C_REGION (unknown),SIGNAL_PEPTIDE_H_REGION (unknown),SIGNAL_PEPTIDE_N_REGION (unknown),SignalP-TM (SIGNALP),SignalP-noTM (SIGNALP)	no GO terms	no GO terms	SP(Sec/SPI)	SP	Non-effector	0	Y	n3-14c22/23o	1	Yes	No	Unknown
PVIT_0009284.T1	Histone acetyltransferase ESA1	1214	F:GO:0016740	F:transferase activity			PTHR37743 (PANTHER),CYTOPLASMIC_DOMAIN (unknown),NON_CYTOPLASMIC_DOMAIN (unknown),TRANSMEMBRANE (unknown)	no GO terms	no GO terms	OTHER	OTHER	Non-effector	1	0	o883-901i	35	No	No	Unknown
PVIT_0010290.T1	ptype atpase	1066					Coil (COIL)	no GO terms	no GO terms	OTHER	OTHER	Non-effector	0	0	i	13	No	No	Unknown
PVIT_0018909.T1	secreted effector peptide	432								OTHER	OTHER	Cytoplasmic effector	0	0	i	1	No	Yes	Unknown
PVIT_0018924.T1	secreted effector peptide	528					NON_CYTOPLASMIC_DOMAIN (unknown),SIGNAL_PEPTIDE (unknown),SIGNAL_PEPTIDE_C_REGION (unknown),SIGNAL_PEPTIDE_H_REGION (unknown),SIGNAL_PEPTIDE_N_REGION (unknown),SignalP-TM (SIGNALP),SignalP-noTM (SIGNALP)	no GO terms	no GO terms	SP(Sec/SPI)	SP	Cytoplasmic effector	0	Y	n10-20c32/33o	0	Yes	Yes	Unknown
PVIT_0019026.T1	RXLR effector family	365					NON_CYTOPLASMIC_DOMAIN (unknown),SIGNAL_PEPTIDE (unknown),SIGNAL_PEPTIDE_C_REGION (unknown),SIGNAL_PEPTIDE_H_REGION (unknown),SIGNAL_PEPTIDE_N_REGION (unknown),SignalP-TM (SIGNALP),SignalP-noTM (SIGNALP)	no GO terms	no GO terms	SP(Sec/SPI)	SP	Cytoplasmic effector	0	Y	n6-16c20/21o	2	Yes	Yes	Unknown
PVIT_0012091.T1	Short transient receptor potential channel 4-associated	819	P:GO:0006629; F:GO:0008081	P:lipid metabolic process; F:phosphoric diester hydrolase activity	EC:3.1	Acting on ester bonds	IPR017946 (G3DSA:3.20.20.GENE3D); PTHR35518 (PANTHER),NON_CYTOPLASMIC_DOMAIN (unknown),SIGNAL_PEPTIDE (unknown),SIGNAL_PEPTIDE_C_REGION (unknown),SIGNAL_PEPTIDE_H_REGION (unknown),SIGNAL_PEPTIDE_N_REGION (unknown),SignalP-TM (SIGNALP),SignalP-noTM (SIGNALP)	P:GO:0006629; F:GO:0008081	P:lipid metabolic process; F:phosphoric diester hydrolase activity	SP(Sec/SPI)	SP	Non-effector	0	Y	n6-17c28/29o	26	Yes	No	Unknown
PVIT_0019378.T1	hypothetical protein F443_04670	437					Coil (COIL),PTHR38130 (PANTHER)	no GO terms	no GO terms	OTHER	OTHER	Cytoplasmic effector	0	0	i	3	No	Yes	Unknown
PVIT_0010644.T1	hypothetical protein PHALS_12120	446								OTHER	OTHER	Non-effector	0	0	i	8	No	No	Unknown
PVIT_0019464.T1	---NA---	149								OTHER	OTHER	Cytoplasmic effector	0	0	i	0	No	Yes	Unknown
PVIT_0011928.T1	FYVE-FINGER-CONTAINING RAB5 EFFECTOR PROTEIN RABENOSYN-5-RELATED	407	P:GO:0000011; C:GO:0010009; C:GO:0005829; P:GO:0034058; P:GO:0006897; F:GO:0017137; P:GO:0006895	P:vacuole inheritance; C:cytoplasmic side of endosome membrane; C:cytosol; P:endosomal vesicle fusion; P:endocytosis; F:Rab GTPase binding; P:Golgi to endosome transport			PTHR13510 (PANTHER),PTHR13510:SF41 (PANTHER)	no GO terms	no GO terms	OTHER	OTHER	Non-effector	0	0	i	19	No	No	Unknown
PVIT_0019496.T1	hypothetical protein PHALS_04140	247					IPR011993 (SUPERFAMILY)	no GO terms	no GO terms	OTHER	OTHER	Cytoplasmic effector	0	0	i	10	No	Yes	Unknown
PVIT_0012230.T1	hypothetical protein PHALS_02677	640					Coil (COIL),PTHR35213 (PANTHER)	no GO terms	no GO terms	OTHER	OTHER	Non-effector	0	0	i	17	No	No	Unknown
PVIT_0019670.T1	cardiolipin-specific deacylase	393	F:GO:0035091	F:phosphatidylinositol binding			IPR001683 (G3DSA:3.30.1520.GENE3D); NON_CYTOPLASMIC_DOMAIN (unknown),SIGNAL_PEPTIDE (unknown),SIGNAL_PEPTIDE_C_REGION (unknown),SIGNAL_PEPTIDE_H_REGION (unknown),SIGNAL_PEPTIDE_N_REGION (unknown)	F:GO:0035091	F:phosphatidylinositol binding	OTHER	OTHER	Cytoplasmic effector	0	Y	n4-12c17/18o	6	Yes	Yes	Unknown
PVIT_0019810.T1	hypothetical protein PPTG_14000	248								OTHER	OTHER	Cytoplasmic effector	0	0	i	3	No	Yes	Unknown
PVIT_0012891.T1	hypothetical protein F443_13584	592	F:GO:0003676; F:GO:0004190; P:GO:0006508; C:GO:0016020; C:GO:0016021; P:GO:0015074; P:GO:0006355	F:nucleic acid binding; F:aspartic-type endopeptidase activity; P:proteolysis; C:membrane; C:integral component of membrane; P:DNA integration; P:regulation of transcription, DNA-templated			SSF56672 (SUPERFAMILY)	no GO terms	no GO terms	OTHER	OTHER	Non-effector	0	0	i	11	No	No	Unknown
PVIT_0013052.T1	hypothetical protein PPTG_23073	400	C:GO:0016021	C:integral component of membrane			PTHR15146:SF6 (PANTHER),CYTOPLASMIC_DOMAIN (unknown),NON_CYTOPLASMIC_DOMAIN (unknown),TRANSMEMBRANE (unknown),TMhelix (TMHMM)	no GO terms	no GO terms	OTHER	OTHER	Non-effector	7	0	o16-35i47-71o91-109i121-142o172-191i212-229o256-276i	7	No	No	Unknown
PVIT_0019989.T1	WRKY transcription factor 19	238					PTHR31827 (PANTHER),PTHR31827:SF29 (PANTHER)	no GO terms	no GO terms	OTHER	OTHER	Apoplastic/cytoplasmic effector	0	0	i	14	No	Yes	Unknown
PVIT_0012107.T1	Interferon-induced GTP-binding Mx	620					SSF52047 (SUPERFAMILY)	no GO terms	no GO terms	OTHER	OTHER	Non-effector	0	0	i	19	No	No	Unknown
PVIT_0020105.T1	RXLR effector family	674	C:GO:0016020; C:GO:0016021	C:membrane; C:integral component of membrane			NON_CYTOPLASMIC_DOMAIN (unknown),SIGNAL_PEPTIDE (unknown),SIGNAL_PEPTIDE_C_REGION (unknown),SIGNAL_PEPTIDE_H_REGION (unknown),SIGNAL_PEPTIDE_N_REGION (unknown),SignalP-TM (SIGNALP),SignalP-noTM (SIGNALP)	no GO terms	no GO terms	SP(Sec/SPI)	SP	Non-effector	0	Y	n8-18c23/24o	4	Yes	No	Unknown
PVIT_0020141.T1	Crinkler (CRN) family	403	C:GO:0016020; C:GO:0016021; F:GO:0016740; P:GO:0006468	C:membrane; C:integral component of membrane; F:transferase activity; P:protein phosphorylation						OTHER	OTHER	Cytoplasmic effector	0	0	i	4	No	Yes	Unknown
PVIT_0020178.T1	hypothetical protein PHALS_02251	553	F:GO:0008270; C:GO:0005813; C:GO:0005814; P:GO:0051298; P:GO:0007099; F:GO:0046872	F:zinc ion binding; C:centrosome; C:centriole; P:centrosome duplication; P:centriole replication; F:metal ion binding			Coil (COIL)	no GO terms	no GO terms	OTHER	OTHER	Cytoplasmic effector	0	0	i	8	No	Yes	Unknown
PVIT_0012152.T1	hypothetical protein PHALS_10781	560	C:GO:0016020; C:GO:0016021	C:membrane; C:integral component of membrane			SignalP-TM (SIGNALP)	no GO terms	no GO terms	OTHER	OTHER	Non-effector	0	0	i	8	No	No	Unknown
PVIT_0013060.T1	hypothetical protein PHALS_14125	448					PTHR37066 (PANTHER)	no GO terms	no GO terms	OTHER	mTP	Non-effector	0	0	i	6	No	No	Unknown
PVIT_0012463.T1	beta-glucosidase btgE	504	P:GO:0005975; C:GO:0016020; F:GO:0016787	P:carbohydrate metabolic process; C:membrane; F:hydrolase activity			IPR013781 (G3DSA:3.20.20.GENE3D); IPR017853 (SUPERFAMILY); PTHR16631 (PANTHER),PTHR16631:SF17 (PANTHER),NON_CYTOPLASMIC_DOMAIN (unknown),SIGNAL_PEPTIDE (unknown),SIGNAL_PEPTIDE_C_REGION (unknown),SIGNAL_PEPTIDE_H_REGION (unknown),SIGNAL_PEPTIDE_N_REGION (unknown),SignalP-TM (SIGNALP),SignalP-noTM (SIGNALP)	P:GO:0005975	P:carbohydrate metabolic process	SP(Sec/SPI)	SP	Non-effector	0	Y	n8-18c23/24o	4	Yes	No	Unknown
PVIT_0014119.T1	endonucleasereverse transcriptase	811	P:GO:0090305; F:GO:0003964; F:GO:0004519; P:GO:0006278	P:nucleic acid phosphodiester bond hydrolysis; F:RNA-directed DNA polymerase activity; F:endonuclease activity; P:RNA-dependent DNA biosynthetic process			Coil (COIL),NON_CYTOPLASMIC_DOMAIN (unknown),SIGNAL_PEPTIDE (unknown),SIGNAL_PEPTIDE_C_REGION (unknown),SIGNAL_PEPTIDE_H_REGION (unknown),SIGNAL_PEPTIDE_N_REGION (unknown),SignalP-TM (SIGNALP),SignalP-noTM (SIGNALP)	no GO terms	no GO terms	SP(Sec/SPI)	SP	Non-effector	0	Y	n3-14c19/20o	9	Yes	No	Unknown
PVIT_0020246.T1	4-hydroxybenzoate polyprenyltransferase	445	F:GO:0016740	F:transferase activity			Coil (COIL)	no GO terms	no GO terms	OTHER	OTHER	Cytoplasmic effector	0	0	i	6	No	Yes	Unknown
PVIT_0013280.T1	Nuclear transcription factor Y subunit B	1656					Coil (COIL)	no GO terms	no GO terms	OTHER	OTHER	Non-effector	0	0	i	32	No	No	Unknown
PVIT_0013473.T1	conserved hypothetical protein	701	F:GO:0003723; P:GO:0000290; P:GO:0033962; C:GO:0000932	F:RNA binding; P:deadenylation-dependent decapping of nuclear-transcribed mRNA; P:cytoplasmic mRNA processing body assembly; C:cytoplasmic mRNA processing body			PTHR21551 (PANTHER),PTHR21551:SF12 (PANTHER)	no GO terms	no GO terms	OTHER	OTHER	Non-effector	0	0	i	5	No	No	Unknown
PVIT_0020532.T1	cell division control	315	P:GO:0006906; P:GO:0048278; C:GO:0016021; F:GO:0005484; C:GO:0012505; C:GO:0031201; F:GO:0000149; P:GO:0006886	P:vesicle fusion; P:vesicle docking; C:integral component of membrane; F:SNAP receptor activity; C:endomembrane system; C:SNARE complex; F:SNARE binding; P:intracellular protein transport			IPR000727 (PROFILE); Coil (COIL),G3DSA:1.20.5.110 (GENE3D),G3DSA:1.20.58.90 (GENE3D),PTHR19957 (PANTHER),PTHR19957:SF195 (PANTHER),CYTOPLASMIC_DOMAIN (unknown),NON_CYTOPLASMIC_DOMAIN (unknown),TRANSMEMBRANE (unknown),TMhelix (TMHMM),SSF58038 (SUPERFAMILY)	F:GO:0005515	F:protein binding	OTHER	OTHER	Cytoplasmic effector	1	0	o283-303i	2	No	Yes	Unknown
PVIT_0014500.T1	Cytoplasmic dynein 1 heavy chain 1	741					PTHR37066 (PANTHER),NON_CYTOPLASMIC_DOMAIN (unknown),SIGNAL_PEPTIDE (unknown),SIGNAL_PEPTIDE_C_REGION (unknown),SIGNAL_PEPTIDE_H_REGION (unknown),SIGNAL_PEPTIDE_N_REGION (unknown)	no GO terms	no GO terms	OTHER	mTP	Non-effector	0	Y	n4-9c14/15o	8	Yes	No	Unknown
PVIT_0020886.T1	hypothetical protein PHALS_03442	427								OTHER	OTHER	Cytoplasmic effector	0	0	i	23	No	Yes	Unknown
PVIT_0015303.T1	H-or Na-translocating F-type	276								OTHER	OTHER	Non-effector	0	0	i	2	No	No	Unknown
PVIT_0021602.T1	hypothetical protein PHALS_02012	373					Coil (COIL)	no GO terms	no GO terms	OTHER	OTHER	Cytoplasmic effector	0	0	i	8	No	Yes	Unknown
PVIT_0020878.T1	hypothetical protein PHALS_08281	591	C:GO:0016020; C:GO:0016021	C:membrane; C:integral component of membrane			CYTOPLASMIC_DOMAIN (unknown),NON_CYTOPLASMIC_DOMAIN (unknown),SIGNAL_PEPTIDE (unknown),SIGNAL_PEPTIDE_C_REGION (unknown),SIGNAL_PEPTIDE_H_REGION (unknown),SIGNAL_PEPTIDE_N_REGION (unknown),TRANSMEMBRANE (unknown),SignalP-TM (SIGNALP),SignalP-noTM (SIGNALP),TMhelix (TMHMM)	no GO terms	no GO terms	SP(Sec/SPI)	SP	Non-effector	1	Y	n4-15c20/21o284-306i	12	Yes	No	Unknown
PVIT_0022416.T1	hypothetical protein, variant 2	437					PTHR32094 (PANTHER),PTHR32094:SF6 (PANTHER)	no GO terms	no GO terms	OTHER	OTHER	Non-effector	0	0	i	8	No	No	Unknown
PVIT_0015742.T1	FYVE-FINGER-CONTAINING RAB5 EFFECTOR PROTEIN RABENOSYN-5-RELATED	451	C:GO:0044444; P:GO:0006996; P:GO:0006896	C:cytoplasmic part; P:organelle organization; P:Golgi to vacuole transport			IPR017455 (PROFILE); PTHR13510 (PANTHER),PTHR13510:SF41 (PANTHER)	no GO terms	no GO terms	OTHER	OTHER	Non-effector	0	0	i	21	No	No	Unknown
PVIT_0022525.T1	hypothetical protein PHALS_07224	350					NON_CYTOPLASMIC_DOMAIN (unknown),SIGNAL_PEPTIDE (unknown),SIGNAL_PEPTIDE_C_REGION (unknown),SIGNAL_PEPTIDE_H_REGION (unknown),SIGNAL_PEPTIDE_N_REGION (unknown),SignalP-noTM (SIGNALP)	no GO terms	no GO terms	SP(Sec/SPI)	SP	Non-effector	0	Y	n12-23c41/42o	1	Yes	No	Unknown
PVIT_0022715.T1	choline Carnitine Oacyltransferase	530	F:GO:0016746; F:GO:0016740	F:transferase activity, transferring acyl groups; F:transferase activity						OTHER	OTHER	Non-effector	0	0	i	7	No	No	Unknown
PVIT_0017184.T1	hypothetical protein PHALS_05886	1456					Coil (COIL)	no GO terms	no GO terms	OTHER	OTHER	Non-effector	0	0	i	15	No	No	Unknown
PVIT_0022818.T1	hypothetical protein F442_07268	186								OTHER	OTHER	Cytoplasmic effector	0	0	i	4	No	Yes	Unknown
PVIT_0019434.T1	hypothetical protein PHALS_09792	542	C:GO:0016020	C:membrane			CYTOPLASMIC_DOMAIN (unknown),NON_CYTOPLASMIC_DOMAIN (unknown),TRANSMEMBRANE (unknown),TMhelix (TMHMM)	no GO terms	no GO terms	OTHER	OTHER	Non-effector	1	0	o509-534i	9	No	No	Unknown
PVIT_0020477.T1	Amino Acid Auxin Permease (AAAP) Family	189	C:GO:0016020; C:GO:0016021	C:membrane; C:integral component of membrane						OTHER	OTHER	Non-effector	0	0	i	5	No	No	Unknown
PVIT_0022634.T1	WD40 YVTN repeat-like-containing domain	1101	F:GO:0016787	F:hydrolase activity			IPR015943 (G3DSA:2.130.10.GENE3D); IPR017986 (SUPERFAMILY); NON_CYTOPLASMIC_DOMAIN (unknown),SIGNAL_PEPTIDE (unknown),SIGNAL_PEPTIDE_C_REGION (unknown),SIGNAL_PEPTIDE_H_REGION (unknown),SIGNAL_PEPTIDE_N_REGION (unknown)	F:GO:0005515	F:protein binding	OTHER	OTHER	Non-effector	0	Y	n7-15c20/21o	10	Yes	No	Unknown
PVIT_0023677.T1	hypothetical protein PHYSODRAFT_474263	591								OTHER	OTHER	Non-effector	0	0	i	8	No	No	Unknown
PVIT_0024838.T1	hypothetical protein PHALS_03656	546					NON_CYTOPLASMIC_DOMAIN (unknown),SIGNAL_PEPTIDE (unknown),SIGNAL_PEPTIDE_C_REGION (unknown),SIGNAL_PEPTIDE_H_REGION (unknown),SIGNAL_PEPTIDE_N_REGION (unknown),SignalP-noTM (SIGNALP)	no GO terms	no GO terms	SP(Sec/SPI)	SP	Cytoplasmic effector	0	Y	n3-14c22/23o	1	Yes	Yes	Unknown
PVIT_0025280.T1	---NA---	141								OTHER	OTHER	Non-effector	0	0	i	0	No	No	Unknown
PVIT_0026071.T1	putative polyprotein	164	F:GO:0003676; F:GO:0008270; P:GO:0015074	F:nucleic acid binding; F:zinc ion binding; P:DNA integration						OTHER	OTHER	Cytoplasmic effector	0	0	i	4	No	Yes	Unknown
PVIT_0026462.T1	H-or Na-translocating F-type	61								OTHER	OTHER	Cytoplasmic effector	0	0	i	1	No	Yes	Unknown
PVIT_0027443.T1	hypothetical protein PHALS_09026	204					IPR016197 (SUPERFAMILY)	no GO terms	no GO terms	OTHER	OTHER	Cytoplasmic effector	0	0	i	4	No	Yes	Unknown

## Sheet: Domain prediction
Supplementary Table S1. Protein domain prediction through hidden Markov Models tool from Pfam database.
seq id	alignment start	alignment end	envelope start	envelope end	hmm acc	hmm name	hmm start	hmm end	hmm length	bit score	Individual E-value	Conditional E-value	database significant	outcompeted	clan
>PVIT_0000166.T1	2	499	2	660	PF02463.22	SMC_N	1	144	220	85.11	4.9e-24	1.0e-27	1	0	CL0023
>PVIT_0000166.T1	753	1183	743	1185	PF02463.22	SMC_N	55	218	220	98.57	3.8e-28	7.7e-32	1	0	CL0023
>PVIT_0000166.T1	522	636	521	636	PF06470.16	SMC_hinge	2	117	117	87.62	7.6e-25	1.6e-28	1	0
>PVIT_0000166.T1	6	246	5	248	PF13476.9	AAA_23	2	198	200	53.28	5.5e-14	1.1e-17	1	1	CL0023
>PVIT_0000177.T1	111	178	111	178	PF00542.22	Ribosomal_L12	1	67	67	88.37	3.3e-25	3.4e-29	1	0
>PVIT_0000177.T1	51	97	51	103	PF16320.8	Ribosomal_L12_N	1	46	48	34.18	1.6e-08	1.7e-12	1	0
>PVIT_0000194.T1	534	591	533	591	PF15911.8	WD40_3	2	57	57	64.16	8.6e-18	8.8e-22	1	0	CL0186
>PVIT_0000297.T1	174	197	174	197	PF13516.9	LRR_6	1	24	24	21.00	0.00025	1.3e-08	1	0	CL0022
>PVIT_0000528.T1	1	183	1	184	PF04752.15	ChaC	1	180	181	180.10	4.5e-53	4.6e-57	1	0	CL0278
>PVIT_0000528.T1	70	125	29	139	PF06094.15	GGACT	51	106	122	24.01	5.1e-05	5.2e-09	1	1	CL0278
>PVIT_0000553.T1	433	737	432	739	PF00632.28	HECT	2	304	306	236.85	3.9e-70	2.0e-74	1	0	CL0552
>PVIT_0000637.T1	13	529	11	529	PF01274.25	Malate_synthase	3	526	526	677.82	8.5e-204	4.3e-208	1	0	CL0151
>PVIT_0000654.T1	227	405	222	406	PF00587.28	tRNA-synt_2b	8	178	179	125.83	1.9e-36	1.9e-40	1	0	CL0040
>PVIT_0000654.T1	3	113	3	113	PF02403.25	Seryl_tRNA_N	2	108	108	59.86	2.7e-16	2.7e-20	1	0	CL0298
>PVIT_0000703.T1	235	462	235	462	PF01068.24	DNA_ligase_A_M	1	204	204	124.71	4.0e-36	1.2e-39	1	0	CL0078
>PVIT_0000703.T1	14	196	14	196	PF04675.17	DNA_ligase_A_N	1	173	173	114.41	7.2e-33	2.2e-36	1	0
>PVIT_0000703.T1	488	614	487	614	PF04679.18	DNA_ligase_A_C	2	99	99	47.47	2.3e-12	7.1e-16	1	0	CL0021
>PVIT_0000703.T1	255	462	253	462	PF09414.13	RNA_ligase	3	165	165	27.73	3.1e-06	9.5e-10	1	1	CL0078
>PVIT_0000719.T1	25	101	25	101	PF00498.29	FHA	1	69	69	39.42	6.1e-10	3.1e-14	1	0	CL0357
>PVIT_0000833.T1	154	218	154	218	PF00288.29	GHMP_kinases_N	1	66	66	44.54	1.4e-11	1.5e-15	1	0	CL0329
>PVIT_0000833.T1	283	365	279	371	PF08544.16	GHMP_kinases_C	5	80	85	30.98	2.8e-07	2.8e-11	1	0	CL0677
>PVIT_0000873.T1	48	419	47	419	PF00155.24	Aminotran_1_2	2	363	363	310.72	1.5e-92	7.6e-97	1	0	CL0061
>PVIT_0000913.T1	80	542	60	543	PF00982.24	Glyco_transf_20	19	473	474	450.42	7.5e-135	7.6e-139	1	0	CL0113
>PVIT_0000913.T1	575	756	575	769	PF02358.19	Trehalose_PPase	1	180	235	143.90	4.4e-42	4.5e-46	1	0	CL0137
>PVIT_0000937.T1	591	948	591	950	PF00773.22	RNB	1	321	323	289.25	4.4e-86	9.0e-90	1	0
>PVIT_0000937.T1	476	554	476	554	PF17849.4	OB_Dis3	1	77	77	58.38	5.8e-16	1.2e-19	1	0	CL0021
>PVIT_0000937.T1	1000	1068	1000	1085	PF17877.4	Dis3l2_C_term	1	71	87	36.54	5.0e-09	1.0e-12	1	0
>PVIT_0000937.T1	291	365	289	376	PF17216.6	Rrp44_CSD1	3	77	148	31.00	1.9e-07	4.0e-11	1	0	CL0021
>PVIT_0000945.T1	760	1290	760	1291	PF02538.17	Hydantoinase_B	1	516	517	692.15	4.0e-208	8.1e-212	1	0
>PVIT_0000945.T1	237	532	237	535	PF01968.21	Hydantoinase_A	1	288	291	324.26	7.2e-97	1.5e-100	1	0	CL0108
>PVIT_0000945.T1	5	217	5	218	PF05378.16	Hydant_A_N	1	177	178	199.47	3.9e-59	7.9e-63	1	0	CL0108
>PVIT_0000945.T1	554	727	540	734	PF19278.2	Hydant_A_C	17	181	193	30.16	3.0e-07	6.1e-11	1	0
>PVIT_0001050.T1	49	155	47	160	PF01507.22	PAPS_reduct	3	60	174	27.62	2.8e-06	1.4e-10	1	0	CL0039
>PVIT_0001050.T1	158	242	155	244	PF01507.22	PAPS_reduct	88	172	174	59.89	3.4e-16	1.7e-20	1	0	CL0039
>PVIT_0001170.T1	9	81	6	84	PF07713.16	DUF1604	7	82	85	111.28	1.6e-32	1.6e-36	1	0
>PVIT_0001170.T1	123	147	122	155	PF01585.26	G-patch	2	26	45	31.45	1.3e-07	1.4e-11	1	0	CL0449
>PVIT_0001174.T1	20	350	20	350	PF00225.26	Kinesin	1	332	332	355.29	2.9e-106	3.0e-110	1	0	CL0023
>PVIT_0001174.T1	38	154	14	154	PF16796.8	Microtub_bd	48	156	156	74.51	9.1e-21	9.3e-25	1	1	CL0023
>PVIT_0001218.T1	130	306	130	307	PF00270.32	DEAD	1	175	176	136.07	1.2e-39	1.8e-43	1	0	CL0023
>PVIT_0001218.T1	353	461	352	462	PF00271.34	Helicase_C	2	110	111	80.89	8.9e-23	1.4e-26	1	0	CL0023
>PVIT_0001218.T1	24	49	22	51	PF04438.19	zf-HIT	3	28	30	26.76	3.9e-06	6.0e-10	1	0	CL0175
>PVIT_0001284.T1	943	1028	940	1029	PF13499.9	EF-hand_7	5	70	71	37.75	2.2e-09	5.6e-13	1	0	CL0220
>PVIT_0001284.T1	1229	1246	1228	1247	PF00612.30	IQ	3	20	21	12.23	0.13	3.3e-05	1	0	CL0220
>PVIT_0001284.T1	1413	1431	1412	1432	PF00612.30	IQ	2	20	21	12.78	0.087	2.2e-05	1	0	CL0220
>PVIT_0001284.T1	944	963	943	966	PF13202.9	EF-hand_5	3	22	25	15.48	0.0098	2.5e-06	1	1	CL0220
>PVIT_0001284.T1	1007	1027	1004	1028	PF13202.9	EF-hand_5	4	24	25	18.58	0.001	2.6e-07	1	1	CL0220
>PVIT_0001296.T1	216	382	200	388	PF08429.14	PLU-1	159	328	339	30.90	1.7e-07	2.5e-11	1	0
>PVIT_0001296.T1	974	1203	964	1207	PF08429.14	PLU-1	103	323	339	33.24	3.2e-08	4.9e-12	1	0
>PVIT_0001296.T1	1249	1294	1249	1295	PF00628.32	PHD	1	50	52	34.56	1.5e-08	2.2e-12	1	0	CL0390
>PVIT_0001303.T1	115	316	114	316	PF08588.13	DUF1769	2	213	213	91.51	6.2e-26	6.3e-30	1	0
>PVIT_0001303.T1	827	964	825	967	PF04784.17	DUF547	3	121	125	62.66	3.7e-17	3.7e-21	1	0
>PVIT_0001451.T1	2	116	2	116	PF20147.2	Crinkler	1	106	106	70.01	2.6e-19	2.7e-23	1	0	CL0072
>PVIT_0001451.T1	177	236	177	237	PF13391.9	HNH_2	1	72	73	30.27	3.8e-07	3.9e-11	1	0	CL0263
>PVIT_0001520.T1	190	237	188	237	PF01846.22	FF	3	51	51	35.86	7.1e-09	7.2e-13	1	0	CL0584
>PVIT_0001556.T1	109	500	108	500	PF00443.32	UCH	2	278	278	173.44	7.2e-51	7.4e-55	1	0	CL0125
>PVIT_0001575.T1	134	162	131	163	PF08238.15	Sel1	7	37	38	10.25	1	5.3e-05	1	0	CL0020
>PVIT_0001575.T1	166	199	164	199	PF08238.15	Sel1	3	38	38	23.18	8.9e-05	4.5e-09	1	0	CL0020
>PVIT_0001575.T1	201	235	200	236	PF08238.15	Sel1	2	37	38	22.40	0.00016	8.0e-09	1	0	CL0020
>PVIT_0001575.T1	238	271	237	272	PF08238.15	Sel1	2	37	38	36.86	4.4e-09	2.3e-13	1	0	CL0020
>PVIT_0001575.T1	274	305	273	308	PF08238.15	Sel1	2	34	38	27.01	5.6e-06	2.8e-10	1	0	CL0020
>PVIT_0001582.T1	405	852	404	852	PF03372.26	Exo_endo_phos	2	237	237	30.93	2.1e-07	3.2e-11	1	0	CL0530
>PVIT_0001582.T1	98	246	68	279	PF00002.27	7tm_2	70	216	246	29.08	6.2e-07	9.5e-11	1	0	CL0192
>PVIT_0001582.T1	102	282	75	293	PF05462.14	Dicty_CAR	73	252	305	21.13	0.00015	2.3e-08	1	1	CL0192
>PVIT_0001621.T1	586	709	584	709	PF04677.18	CwfJ_C_1	3	122	122	102.65	1.3e-29	1.3e-33	1	0	CL0265
>PVIT_0001621.T1	718	815	718	815	PF04676.17	CwfJ_C_2	1	99	99	84.41	8.5e-24	8.7e-28	1	0
>PVIT_0001626.T1	224	508	207	510	PF00282.22	Pyridoxal_deC	67	372	375	51.02	9.5e-14	9.7e-18	1	0	CL0061
>PVIT_0001641.T1	68	313	68	316	PF00112.26	Peptidase_C1	1	215	219	155.86	1.8e-45	9.0e-50	1	0	CL0125
>PVIT_0001657.T1	208	231	208	232	PF13516.9	LRR_6	1	23	24	20.11	0.00049	4.9e-08	1	0	CL0022
>PVIT_0001657.T1	234	258	234	258	PF13516.9	LRR_6	1	24	24	15.47	0.015	1.5e-06	1	0	CL0022
>PVIT_0001657.T1	514	536	512	536	PF13516.9	LRR_6	3	24	24	13.84	0.05	5.1e-06	1	0	CL0022
>PVIT_0001658.T1	515	618	500	619	PF02141.24	DENN	84	185	186	103.34	1.5e-29	3.2e-33	1	0	CL0330
>PVIT_0001658.T1	1363	1394	1358	1394	PF00400.35	WD40	6	38	38	15.62	0.024	4.9e-06	1	0	CL0186
>PVIT_0001658.T1	1437	1473	1432	1474	PF00400.35	WD40	6	37	38	19.98	0.001	2.1e-07	1	0	CL0186
>PVIT_0001658.T1	1533	1564	1528	1564	PF00400.35	WD40	6	38	38	12.39	0.25	5.1e-05	1	0	CL0186
>PVIT_0001658.T1	1577	1613	1574	1613	PF00400.35	WD40	4	38	38	19.13	0.0019	3.8e-07	1	0	CL0186
>PVIT_0001658.T1	1623	1655	1619	1655	PF00400.35	WD40	5	38	38	14.04	0.076	1.5e-05	1	0	CL0186
>PVIT_0001658.T1	1659	1695	1659	1695	PF00400.35	WD40	1	38	38	20.00	0.001	2.0e-07	1	0	CL0186
>PVIT_0001658.T1	311	372	308	372	PF03456.21	uDENN	4	57	57	40.38	3.4e-10	6.9e-14	1	0	CL0431
>PVIT_0001658.T1	72	214	72	214	PF00168.33	C2	1	103	103	20.98	0.00034	7.0e-08	1	0	CL0154
>PVIT_0001677.T1	166	333	164	355	PF01189.20	Methyltr_RsmB-F	3	156	200	109.95	1.3e-31	6.6e-36	1	0	CL0063
>PVIT_0001736.T1	27	72	27	73	PF00249.34	Myb_DNA-binding	1	45	46	43.18	3.7e-11	1.9e-15	1	0	CL0123
>PVIT_0001847.T1	432	464	424	464	PF00400.35	WD40	8	38	38	20.30	0.0008	2.4e-07	1	1	CL0186
>PVIT_0001847.T1	469	505	468	507	PF00400.35	WD40	2	36	38	14.93	0.04	1.2e-05	1	1	CL0186
>PVIT_0001847.T1	557	594	555	594	PF00400.35	WD40	3	38	38	13.64	0.1	3.1e-05	1	0	CL0186
>PVIT_0001847.T1	55	117	48	119	PF09398.13	FOP_dimer	8	79	81	45.00	1.1e-11	3.2e-15	1	0	CL0561
>PVIT_0001847.T1	59	83	58	85	PF16045.8	LisH_2	2	26	28	35.16	5.1e-09	1.6e-12	1	1	CL0561
>PVIT_0001847.T1	430	497	410	524	PF11715.11	Nup160	216	292	547	25.59	5.3e-06	1.6e-09	1	0	CL0186
>PVIT_0001981.T1	232	530	232	531	PF00977.24	His_biosynth	1	227	228	138.28	2.9e-40	7.4e-44	1	0	CL0036
>PVIT_0001981.T1	6	196	5	207	PF00117.31	GATase	2	177	191	69.20	4.1e-19	1.1e-22	1	0	CL0014
>PVIT_0001981.T1	32	190	9	193	PF07685.17	GATase_3	31	189	197	36.53	3.9e-09	9.9e-13	1	1	CL0014
>PVIT_0001981.T1	12	194	9	207	PF01174.22	SNO	6	172	188	32.86	6.1e-08	1.5e-11	1	1	CL0014
>PVIT_0001981.T1	71	192	64	192	PF07722.16	Peptidase_C26	102	217	217	21.47	0.00018	4.6e-08	1	1	CL0014
>PVIT_0001990.T1	19	238	18	262	PF00069.28	Pkinase	2	220	264	91.99	4.3e-26	6.5e-30	1	0	CL0016
>PVIT_0001990.T1	19	274	18	282	PF07714.20	PK_Tyr_Ser-Thr	2	251	259	55.86	4.2e-15	6.4e-19	1	1	CL0016
>PVIT_0001990.T1	130	215	112	216	PF17667.4	Pkinase_fungal	322	404	405	33.25	2.5e-08	3.8e-12	1	1	CL0016
>PVIT_0002180.T1	539	918	534	919	PF01504.21	PIP5K	6	277	278	235.09	9.5e-70	4.8e-74	1	0	CL0016
>PVIT_0002212.T1	181	266	181	269	PF12796.10	Ank_2	1	80	83	38.57	1.3e-09	3.4e-13	1	0	CL0465
>PVIT_0002212.T1	214	300	214	302	PF12796.10	Ank_2	1	81	83	45.79	7.5e-12	1.9e-15	1	1	CL0465
>PVIT_0002212.T1	276	368	276	368	PF12796.10	Ank_2	1	83	83	57.87	1.3e-15	3.2e-19	1	0	CL0465
>PVIT_0002212.T1	272	303	271	303	PF00023.33	Ank	2	33	33	22.58	0.00011	2.8e-08	1	1	CL0465
>PVIT_0002212.T1	305	335	304	336	PF00023.33	Ank	2	32	33	27.04	4.3e-06	1.1e-09	1	1	CL0465
>PVIT_0002212.T1	273	325	272	325	PF13637.9	Ank_4	2	55	55	38.83	1.0e-09	2.6e-13	1	1	CL0465
>PVIT_0002212.T1	322	357	319	358	PF13637.9	Ank_4	18	54	55	22.76	0.00011	2.9e-08	1	1	CL0465
>PVIT_0002212.T1	291	345	291	345	PF13857.9	Ank_5	1	56	56	28.99	1.0e-06	2.6e-10	1	1	CL0465
>PVIT_0002212.T1	325	378	324	378	PF13857.9	Ank_5	2	56	56	28.73	1.2e-06	3.2e-10	1	1	CL0465
>PVIT_0002309.T1	133	268	113	275	PF14881.9	Tubulin_3	63	174	180	32.59	6.4e-08	3.2e-12	1	0	CL0566
>PVIT_0002566.T1	231	424	231	425	PF08662.14	eIF2A	1	193	194	229.85	2.6e-68	1.3e-72	1	0	CL0186
>PVIT_0002578.T1	47	84	45	93	PF03666.16	NPR3	3	40	466	31.36	9.7e-08	5.0e-12	1	0	CL0435
>PVIT_0002578.T1	115	328	95	336	PF03666.16	NPR3	120	239	466	30.62	1.6e-07	8.3e-12	1	0	CL0435
>PVIT_0002578.T1	336	497	326	499	PF03666.16	NPR3	280	461	466	76.83	1.6e-21	8.0e-26	1	0	CL0435
>PVIT_0002706.T1	428	631	424	631	PF01061.27	ABC2_membrane	6	210	210	134.75	3.0e-39	9.3e-43	1	0	CL0181
>PVIT_0002706.T1	1068	1277	1068	1279	PF01061.27	ABC2_membrane	1	208	210	113.41	1.0e-32	3.1e-36	1	0	CL0181
>PVIT_0002706.T1	91	267	91	269	PF00005.30	ABC_tran	1	135	137	65.19	9.3e-18	2.8e-21	1	0	CL0023
>PVIT_0002706.T1	772	919	772	919	PF00005.30	ABC_tran	1	137	137	58.84	8.5e-16	2.6e-19	1	0	CL0023
>PVIT_0002706.T1	300	353	299	377	PF19055.3	ABC2_membrane_7	2	56	409	29.41	3.9e-07	1.2e-10	1	0	CL0181
>PVIT_0002706.T1	1305	1353	1284	1354	PF06422.15	PDR_CDR	27	75	92	33.30	3.7e-08	1.1e-11	1	0	CL0181
>PVIT_0002749.T1	768	1527	768	1531	PF08326.15	ACC_central	1	725	726	606.29	8.3e-182	2.5e-185	1	0
>PVIT_0002749.T1	1637	2197	1637	2198	PF01039.25	Carboxyl_trans	1	493	494	523.63	4.9e-157	1.5e-160	1	0	CL0127
>PVIT_0002749.T1	237	418	226	420	PF02786.20	CPSase_L_D2	28	209	211	154.15	3.7e-45	1.1e-48	1	0	CL0179
>PVIT_0002749.T1	64	185	63	185	PF00289.25	Biotin_carb_N	2	110	110	92.08	3.4e-26	1.0e-29	1	0	CL0483
>PVIT_0002749.T1	454	561	453	561	PF02785.22	Biotin_carb_C	2	108	108	82.86	1.7e-23	5.3e-27	1	0	CL0105
>PVIT_0002749.T1	709	767	701	767	PF00364.25	Biotin_lipoyl	15	73	73	32.78	5.0e-08	1.5e-11	1	0	CL0105
>PVIT_0002769.T1	389	545	388	555	PF09949.12	APP1_cat	2	144	155	32.62	7.0e-08	3.6e-12	1	0	CL0137
>PVIT_0002787.T1	24	596	24	596	PF00995.26	Sec1	1	577	577	404.18	1.7e-120	8.4e-125	1	0
>PVIT_0002874.T1	199	337	198	340	PF02840.18	Prp18	2	140	143	194.25	1.1e-57	1.1e-61	1	0
>PVIT_0002874.T1	97	123	96	124	PF08799.14	PRP4	2	28	29	42.40	4.0e-11	4.0e-15	1	0	CL0306
>PVIT_0002990.T1	118	272	118	289	PF03109.19	ABC1	1	157	244	132.92	1.1e-38	5.4e-43	1	0	CL0016
>PVIT_0002990.T1	362	438	342	441	PF03109.19	ABC1	165	241	244	46.61	2.4e-12	1.2e-16	1	0	CL0016
>PVIT_0003361.T1	122	208	122	213	PF02214.25	BTB_2	1	89	94	57.94	1.0e-15	5.3e-20	1	0	CL0033
>PVIT_0003388.T1	37	280	36	280	PF07714.20	PK_Tyr_Ser-Thr	2	259	259	202.59	7.1e-60	7.2e-64	1	0	CL0016
>PVIT_0003388.T1	38	277	36	282	PF00069.28	Pkinase	3	259	264	181.19	2.6e-53	2.7e-57	1	1	CL0016
>PVIT_0003475.T1	517	854	500	854	PF06602.17	Myotub-related	18	357	357	401.00	4.5e-120	6.9e-124	1	0	CL0031
>PVIT_0003475.T1	1282	1345	1281	1348	PF01363.24	FYVE	2	66	69	58.16	7.5e-16	1.1e-19	1	0	CL0390
>PVIT_0003475.T1	3	88	1	103	PF00168.33	C2	5	90	103	49.86	3.5e-13	5.3e-17	1	0	CL0154
>PVIT_0003574.T1	93	182	92	184	PF12796.10	Ank_2	3	81	83	58.47	8.2e-16	2.1e-19	1	0	CL0465
>PVIT_0003574.T1	153	207	145	222	PF12796.10	Ank_2	24	73	83	34.36	2.8e-08	7.0e-12	1	1	CL0465
>PVIT_0003574.T1	93	141	91	141	PF13637.9	Ank_4	7	55	55	26.10	1.0e-05	2.6e-09	1	1	CL0465
>PVIT_0003574.T1	121	174	121	174	PF13637.9	Ank_4	1	55	55	37.71	2.3e-09	5.9e-13	1	1	CL0465
>PVIT_0003574.T1	156	206	154	207	PF13637.9	Ank_4	3	54	55	25.21	1.9e-05	4.9e-09	1	1	CL0465
>PVIT_0003574.T1	111	153	107	154	PF13857.9	Ank_5	6	48	56	27.02	4.3e-06	1.1e-09	1	1	CL0465
>PVIT_0003574.T1	144	194	142	194	PF13857.9	Ank_5	6	56	56	33.41	4.2e-08	1.1e-11	1	1	CL0465
>PVIT_0003574.T1	123	151	121	152	PF00023.33	Ank	4	32	33	25.12	1.8e-05	4.5e-09	1	1	CL0465
>PVIT_0003574.T1	156	181	154	185	PF00023.33	Ank	4	29	33	24.57	2.6e-05	6.7e-09	1	1	CL0465
>PVIT_0003600.T1	72	377	72	377	PF01218.21	Coprogen_oxidas	1	303	303	455.80	4.6e-137	2.3e-141	1	0
>PVIT_0003844.T1	643	701	639	709	PF00454.30	PI3_PI4_kinase	7	69	250	31.83	1.3e-07	1.3e-11	1	0	CL0016
>PVIT_0003844.T1	737	846	707	854	PF00454.30	PI3_PI4_kinase	133	242	250	78.25	8.8e-22	9.0e-26	1	0	CL0016
>PVIT_0003844.T1	229	324	227	326	PF00169.32	PH	3	103	105	54.57	1.4e-14	1.5e-18	1	0	CL0266
>PVIT_0003901.T1	569	724	569	724	PF08644.14	SPT16	1	151	151	182.23	7.0e-54	1.4e-57	1	0	CL0266
>PVIT_0003901.T1	28	188	28	189	PF14826.9	FACT-Spt16_Nlob	1	160	161	149.55	6.9e-44	1.4e-47	1	0	CL0356
>PVIT_0003901.T1	203	434	203	436	PF00557.27	Peptidase_M24	1	207	209	118.13	4.5e-34	9.2e-38	1	0
>PVIT_0003901.T1	852	932	848	934	PF08512.15	Rtt106	10	86	88	58.50	7.2e-16	1.5e-19	1	0	CL0266
>PVIT_0004400.T1	57	760	57	783	PF04931.16	DNA_pol_phi	1	658	767	285.16	1.1e-84	5.7e-89	1	0
>PVIT_0004589.T1	3	74	3	74	PF00240.26	ubiquitin	1	72	72	113.15	3.9e-33	8.0e-37	1	0	CL0072
>PVIT_0004589.T1	102	147	102	147	PF01599.22	Ribosomal_S27	1	44	44	90.35	5.5e-26	1.1e-29	1	0	CL0167
>PVIT_0004589.T1	1	71	1	71	PF11976.11	Rad60-SLD	1	72	72	58.17	5.9e-16	1.2e-19	1	1	CL0072
>PVIT_0004589.T1	13	69	2	70	PF14560.9	Ubiquitin_2	16	80	87	20.81	0.00044	8.9e-08	1	1	CL0072
>PVIT_0004710.T1	225	332	225	332	PF06859.15	Bin3	1	108	108	132.96	6.8e-39	2.4e-42	1	0	CL0063
>PVIT_0004710.T1	54	268	36	290	PF13489.9	Methyltransf_23	11	120	165	48.74	7.5e-13	2.7e-16	1	1	CL0063
>PVIT_0004710.T1	57	109	55	135	PF06325.16	PrmA	152	203	295	22.67	6.3e-05	2.2e-08	1	0	CL0063
>PVIT_0004712.T1	12	144	12	144	PF00380.22	Ribosomal_S9	1	121	121	110.94	5.7e-32	2.9e-36	1	0	CL0329
>PVIT_0005283.T1	80	184	79	185	PF14687.9	DUF4460	2	109	110	75.28	3.8e-21	1.9e-25	1	0
>PVIT_0005313.T1	77	285	73	300	PF00999.24	Na_H_Exchanger	3	201	381	37.08	1.7e-09	8.9e-14	1	0	CL0064
>PVIT_0005352.T1	53	393	53	393	PF07992.17	Pyr_redox_2	1	295	295	160.70	5.0e-47	2.8e-50	1	0	CL0063
>PVIT_0005352.T1	434	541	433	542	PF02852.25	Pyr_redox_dim	2	109	110	91.47	4.3e-26	2.4e-29	1	0	CL0608
>PVIT_0005352.T1	244	317	244	324	PF00070.30	Pyr_redox	1	73	81	48.24	1.2e-12	6.9e-16	1	1	CL0063
>PVIT_0005352.T1	57	91	57	119	PF13450.9	NAD_binding_8	1	35	68	23.18	6.6e-05	3.7e-08	1	1	CL0063
>PVIT_0005352.T1	54	123	54	191	PF12831.10	FAD_oxidored	1	69	427	32.80	5.0e-08	2.8e-11	1	1	CL0063
>PVIT_0005352.T1	54	88	53	96	PF03486.17	HI0933_like	2	36	409	24.24	1.3e-05	7.3e-09	1	1	CL0063
>PVIT_0005352.T1	54	89	54	96	PF00890.27	FAD_binding_2	1	36	417	26.90	2.6e-06	1.5e-09	1	1	CL0063
>PVIT_0005392.T1	907	1013	906	1014	PF10367.12	Vps39_2	2	108	109	101.46	3.7e-29	3.8e-33	1	0
>PVIT_0005392.T1	33	280	31	285	PF00780.25	CNH	3	247	254	64.83	1.1e-17	1.1e-21	1	0
>PVIT_0005497.T1	4	67	3	67	PF08953.14	DUF1899	2	66	66	79.46	1.4e-22	2.9e-26	1	0
>PVIT_0005497.T1	76	107	68	107	PF00400.35	WD40	8	37	38	21.43	0.00035	7.2e-08	1	0	CL0186
>PVIT_0005497.T1	122	158	119	158	PF00400.35	WD40	4	38	38	18.93	0.0022	4.4e-07	1	0	CL0186
>PVIT_0005497.T1	170	201	162	201	PF00400.35	WD40	9	38	38	17.62	0.0056	1.1e-06	1	1	CL0186
>PVIT_0005497.T1	343	385	343	385	PF16300.8	WD40_4	1	44	44	63.21	1.6e-17	3.2e-21	1	0	CL0186
>PVIT_0005497.T1	169	211	164	226	PF12894.10	ANAPC4_WD40	34	76	92	21.75	0.00019	3.9e-08	1	0	CL0186
>PVIT_0005502.T1	1	192	1	195	PF10032.12	Pho88	1	178	182	140.87	2.9e-41	1.5e-45	1	0
>PVIT_0005546.T1	405	608	400	619	PF11831.11	Myb_Cef	7	224	238	150.91	4.6e-44	7.0e-48	1	0
>PVIT_0005546.T1	8	53	7	53	PF00249.34	Myb_DNA-binding	2	46	46	45.29	8.0e-12	1.2e-15	1	1	CL0123
>PVIT_0005546.T1	60	103	59	103	PF00249.34	Myb_DNA-binding	2	46	46	33.56	3.7e-08	5.7e-12	1	1	CL0123
>PVIT_0005546.T1	10	70	10	70	PF13921.9	Myb_DNA-bind_6	1	60	60	47.92	1.3e-12	1.9e-16	1	0	CL0123
>PVIT_0005546.T1	62	105	62	113	PF13921.9	Myb_DNA-bind_6	1	45	60	31.63	1.6e-07	2.4e-11	1	1	CL0123
>PVIT_0005551.T1	26	182	26	196	PF00071.25	Ras	1	147	162	73.96	1.1e-20	1.7e-24	1	0	CL0023
>PVIT_0005551.T1	26	149	26	149	PF08477.16	Roc	1	119	119	47.19	2.5e-12	3.9e-16	1	1	CL0023
>PVIT_0005567.T1	4	230	4	230	PF04670.15	Gtr1_RagA	1	233	233	336.08	1.0e-100	2.6e-104	1	0	CL0023
>PVIT_0005567.T1	3	145	1	172	PF00025.24	Arf	15	146	175	34.13	1.8e-08	4.7e-12	1	1	CL0023
>PVIT_0005567.T1	4	125	4	125	PF08477.16	Roc	1	119	119	31.63	1.7e-07	4.2e-11	1	1	CL0023
>PVIT_0005567.T1	4	131	4	152	PF00071.25	Ras	1	119	162	28.65	9.7e-07	2.5e-10	1	1	CL0023
>PVIT_0005567.T1	4	102	4	142	PF01926.26	MMR_HSR1	1	101	114	25.20	1.5e-05	3.8e-09	1	1	CL0023
>PVIT_0005571.T1	436	527	436	527	PF00958.25	GMP_synt_C	1	92	92	147.81	7.7e-44	2.0e-47	1	0
>PVIT_0005571.T1	15	201	14	203	PF00117.31	GATase	2	189	191	110.18	1.1e-31	2.9e-35	1	0	CL0014
>PVIT_0005571.T1	218	309	213	339	PF02540.20	NAD_synthase	7	96	242	31.25	1.2e-07	3.0e-11	1	0	CL0039
>PVIT_0005571.T1	83	185	73	185	PF07722.16	Peptidase_C26	102	217	217	23.85	3.4e-05	8.6e-09	1	1	CL0014
>PVIT_0005571.T1	230	285	228	297	PF02568.17	ThiI	3	57	197	20.82	0.00025	6.4e-08	1	1	CL0039
>PVIT_0005603.T1	487	536	487	537	PF08711.14	Med26	1	52	53	50.95	1.2e-13	1.3e-17	1	0
>PVIT_0005603.T1	28	79	26	79	PF08766.14	DEK_C	3	54	54	36.47	3.8e-09	3.9e-13	1	0
>PVIT_0005610.T1	222	400	214	452	PF01189.20	Methyltr_RsmB-F	12	160	200	56.67	2.7e-15	1.4e-19	1	0	CL0063
>PVIT_0005759.T1	20	323	15	325	PF01406.22	tRNA-synt_1e	7	299	301	353.80	8.6e-106	8.8e-110	1	0	CL0039
>PVIT_0005759.T1	259	315	250	338	PF09334.14	tRNA-synt_1g	310	366	391	20.79	0.00015	1.5e-08	1	1	CL0039
>PVIT_0005792.T1	385	452	385	452	PF00226.34	DnaJ	1	63	63	83.31	1.0e-23	4.8e-27	1	0	CL0392
>PVIT_0005794.T1	1	239	1	240	PF03159.21	XRN_N	1	250	251	282.99	2.1e-84	5.4e-88	1	0	CL0280
>PVIT_0005794.T1	282	635	281	650	PF17846.4	XRN_M	2	337	443	279.30	6.3e-83	1.6e-86	1	0
>PVIT_0005794.T1	696	894	688	895	PF18332.4	XRN1_D1	13	191	192	66.71	2.4e-18	6.2e-22	1	0
>PVIT_0005794.T1	1205	1269	1203	1269	PF18129.4	SH3_12	4	67	67	60.60	1.3e-16	3.2e-20	1	0	CL0010
>PVIT_0005919.T1	448	505	442	506	PF01363.24	FYVE	9	68	69	35.72	7.6e-09	3.9e-13	1	0	CL0390
>PVIT_0005933.T1	678	742	677	743	PF13320.9	DUF4091	2	64	65	58.22	7.0e-16	3.6e-20	1	0
>PVIT_0005978.T1	17	112	15	125	PF00168.33	C2	3	90	103	41.15	1.8e-10	9.2e-15	1	0	CL0154
>PVIT_0006007.T1	261	333	261	342	PF00300.25	His_Phos_1	1	67	194	30.54	2.8e-07	1.4e-11	1	0	CL0071
>PVIT_0006050.T1	29	247	27	249	PF01738.21	DLH	3	215	217	60.49	1.8e-16	9.2e-21	1	0	CL0028
>PVIT_0006099.T1	480	572	478	581	PF09066.13	B2-adapt-app_C	4	94	112	34.52	1.8e-08	1.8e-12	1	0	CL0545
>PVIT_0006099.T1	680	767	679	774	PF09066.13	B2-adapt-app_C	2	92	112	35.40	9.4e-09	9.5e-13	1	0	CL0545
>PVIT_0006099.T1	56	123	55	123	PF00498.29	FHA	2	69	69	65.56	4.2e-18	4.3e-22	1	0	CL0357
>PVIT_0006124.T1	141	179	140	179	PF00400.35	WD40	2	38	38	20.25	0.00083	8.5e-08	1	0	CL0186
>PVIT_0006124.T1	606	637	602	637	PF00400.35	WD40	7	37	38	17.63	0.0056	5.7e-07	1	0	CL0186
>PVIT_0006124.T1	790	830	783	830	PF00400.35	WD40	9	38	38	12.98	0.16	1.7e-05	1	0	CL0186
>PVIT_0006124.T1	881	915	878	916	PF00400.35	WD40	4	37	38	23.97	5.5e-05	5.6e-09	1	0	CL0186
>PVIT_0006144.T1	72	223	70	224	PF03801.16	Ndc80_HEC	3	153	154	141.07	2.3e-41	1.2e-45	1	0	CL0188
>PVIT_0006180.T1	1054	1429	1049	1446	PF02181.26	FH2	8	356	372	244.22	2.5e-72	2.5e-76	1	0
>PVIT_0006180.T1	788	842	710	842	PF10152.12	CCDC53	98	153	153	42.67	8.6e-11	8.7e-15	1	0
>PVIT_0006180.T1	856	899	844	899	PF10152.12	CCDC53	110	153	153	42.11	1.3e-10	1.3e-14	1	0
>PVIT_0006180.T1	915	957	900	957	PF10152.12	CCDC53	111	153	153	35.17	1.7e-08	1.8e-12	1	0
>PVIT_0006180.T1	965	1014	958	1015	PF10152.12	CCDC53	103	152	153	42.15	1.2e-10	1.3e-14	1	0
>PVIT_0006190.T1	2	117	2	117	PF20147.2	Crinkler	1	106	106	91.18	6.8e-26	3.5e-30	1	0	CL0072
>PVIT_0006222.T1	590	843	588	843	PF07714.20	PK_Tyr_Ser-Thr	4	259	259	196.83	4.1e-58	6.2e-62	1	0	CL0016
>PVIT_0006222.T1	590	840	588	843	PF00069.28	Pkinase	4	259	264	163.77	5.4e-48	8.3e-52	1	1	CL0016
>PVIT_0006247.T1	5	136	5	137	PF02966.19	DIM1	1	132	133	168.66	5.8e-50	3.0e-54	1	0	CL0172
>PVIT_0006257.T1	666	773	666	774	PF00856.31	SET	1	168	169	65.07	1.1e-17	1.1e-21	1	0
>PVIT_0006257.T1	345	393	344	394	PF00628.32	PHD	2	51	52	37.83	1.4e-09	1.4e-13	1	0	CL0390
>PVIT_0006259.T1	6	248	5	249	PF00121.21	TIM	2	244	245	287.31	9.7e-86	5.0e-90	1	0	CL0036
>PVIT_0006260.T1	69	93	68	94	PF00642.27	zf-CCCH	2	26	27	30.75	2.2e-07	1.1e-11	1	0	CL0537
>PVIT_0006260.T1	205	227	204	229	PF00642.27	zf-CCCH	2	25	27	25.05	1.3e-05	6.8e-10	1	0	CL0537
>PVIT_0006362.T1	34	307	33	319	PF01095.22	Pectinesterase	2	277	298	152.27	1.3e-44	6.6e-49	1	0	CL0268
>PVIT_0006369.T1	35	138	34	141	PF16683.8	TGase_elicitor	2	108	361	95.81	2.4e-27	1.2e-31	1	0	CL0125
>PVIT_0006369.T1	139	345	128	345	PF16683.8	TGase_elicitor	151	361	361	205.85	8.4e-61	4.3e-65	1	0	CL0125
>PVIT_0006408.T1	15	153	14	153	PF00588.22	SpoU_methylase	3	142	142	83.58	1.6e-23	8.1e-28	1	0	CL0098
>PVIT_0006424.T1	2	116	2	116	PF20147.2	Crinkler	1	106	106	89.06	3.1e-25	1.6e-29	1	0	CL0072
>PVIT_0006469.T1	405	611	394	611	PF00069.28	Pkinase	57	264	264	152.60	1.4e-44	4.2e-48	1	0	CL0016
>PVIT_0006469.T1	406	606	399	608	PF07714.20	PK_Tyr_Ser-Thr	61	256	259	107.84	5.8e-31	1.8e-34	1	1	CL0016
>PVIT_0006469.T1	44	86	42	86	PF00643.27	zf-B_box	5	42	42	25.73	1.0e-05	3.1e-09	1	0
>PVIT_0006469.T1	425	505	411	515	PF03109.19	ABC1	145	220	244	25.21	8.3e-06	2.5e-09	1	1	CL0016
>PVIT_0006590.T1	203	419	203	420	PF00217.22	ATP-gua_Ptrans	1	211	212	252.02	4.0e-75	4.1e-79	1	0	CL0286
>PVIT_0006590.T1	81	146	80	146	PF02807.18	ATP-gua_PtransN	2	67	67	97.20	5.9e-28	6.1e-32	1	0
>PVIT_0006618.T1	36	114	35	128	PF00133.25	tRNA-synt_1	2	82	602	42.73	2.4e-11	4.9e-15	1	0	CL0039
>PVIT_0006618.T1	199	764	187	768	PF00133.25	tRNA-synt_1	117	598	602	85.20	3.3e-24	6.8e-28	1	0	CL0039
>PVIT_0006618.T1	57	122	57	132	PF09334.14	tRNA-synt_1g	1	66	391	36.50	2.5e-09	5.2e-13	1	1	CL0039
>PVIT_0006618.T1	683	771	660	776	PF09334.14	tRNA-synt_1g	286	370	391	31.56	8.0e-08	1.6e-11	1	1	CL0039
>PVIT_0006618.T1	805	928	805	949	PF08264.16	Anticodon_1	1	141	152	46.61	3.6e-12	7.4e-16	1	0	CL0258
>PVIT_0006618.T1	679	755	671	759	PF01406.22	tRNA-synt_1e	207	280	301	33.00	4.3e-08	8.7e-12	1	1	CL0039
>PVIT_0006839.T1	366	637	364	637	PF07714.20	PK_Tyr_Ser-Thr	3	259	259	184.44	2.5e-54	2.5e-58	1	0	CL0016
>PVIT_0006839.T1	683	934	681	934	PF07714.20	PK_Tyr_Ser-Thr	3	259	259	172.66	9.6e-51	9.8e-55	1	0	CL0016
>PVIT_0006839.T1	366	633	364	637	PF00069.28	Pkinase	3	258	264	156.22	1.1e-45	1.1e-49	1	1	CL0016
>PVIT_0006839.T1	685	931	681	933	PF00069.28	Pkinase	5	259	264	159.77	9.1e-47	9.2e-51	1	1	CL0016
>PVIT_0006906.T1	230	663	230	667	PF04547.15	Anoctamin	1	454	458	369.39	3.0e-110	3.1e-114	1	0	CL0416
>PVIT_0006906.T1	32	209	25	222	PF16178.8	Anoct_dimer	9	200	229	52.36	5.8e-14	5.9e-18	1	0
>PVIT_0006925.T1	28	214	27	220	PF03942.18	DTW	2	195	202	59.16	4.5e-16	4.6e-20	1	0
>PVIT_0006925.T1	290	304	289	304	PF00098.26	zf-CCHC	2	16	18	17.59	0.0033	3.3e-07	1	0	CL0511
>PVIT_0006925.T1	307	322	306	323	PF00098.26	zf-CCHC	2	17	18	20.00	0.00056	5.7e-08	1	0	CL0511
>PVIT_0006991.T1	29	88	26	91	PF00191.23	Annexin	4	63	66	39.30	5.5e-10	2.8e-14	1	0
>PVIT_0006991.T1	100	160	98	163	PF00191.23	Annexin	3	63	66	42.06	7.5e-11	3.8e-15	1	0
>PVIT_0006991.T1	184	241	183	247	PF00191.23	Annexin	2	58	66	54.28	1.2e-14	5.9e-19	1	0
>PVIT_0006991.T1	261	323	259	323	PF00191.23	Annexin	3	66	66	32.19	9.1e-08	4.6e-12	1	0
>PVIT_0006999.T1	74	256	74	258	PF01351.21	RNase_HII	1	196	198	133.77	7.4e-39	3.8e-43	1	0	CL0219
>PVIT_0007008.T1	631	846	630	873	PF05362.16	Lon_C	2	182	205	164.89	1.9e-48	3.8e-52	1	0	CL0329
>PVIT_0007008.T1	9	237	8	237	PF02190.19	LON_substr_bdg	2	205	205	97.32	1.1e-27	2.3e-31	1	0	CL0178
>PVIT_0007008.T1	393	530	393	535	PF00004.32	AAA	1	127	132	73.35	2.5e-20	5.2e-24	1	0	CL0023
>PVIT_0007008.T1	393	527	392	527	PF07728.17	AAA_5	2	138	138	40.23	3.3e-10	6.7e-14	1	1	CL0023
>PVIT_0007071.T1	669	754	638	756	PF00307.34	CH	29	107	109	25.05	1.7e-05	8.8e-10	1	0	CL0188
>PVIT_0007075.T1	383	592	379	594	PF00009.30	GTP_EFTU	5	193	195	128.56	2.3e-37	5.9e-41	1	0	CL0023
>PVIT_0007075.T1	716	821	706	822	PF11987.11	IF-2	11	115	116	68.30	5.8e-19	1.5e-22	1	0
>PVIT_0007075.T1	843	930	842	932	PF14578.9	GTP_EFTU_D4	2	85	87	62.09	3.7e-17	9.5e-21	1	0
>PVIT_0007075.T1	384	507	383	507	PF01926.26	MMR_HSR1	2	114	114	27.82	2.3e-06	5.8e-10	1	1	CL0023
>PVIT_0007104.T1	225	424	225	424	PF13851.9	GAS	1	200	200	212.21	5.1e-63	2.6e-67	1	0
>PVIT_0007199.T1	75	207	75	208	PF00578.24	AhpC-TSA	1	123	124	120.38	4.5e-35	9.2e-39	1	0	CL0172
>PVIT_0007199.T1	282	376	276	378	PF00085.23	Thioredoxin	7	101	103	71.54	5.0e-20	1.0e-23	1	0	CL0172
>PVIT_0007199.T1	78	215	74	224	PF08534.13	Redoxin	5	137	147	47.65	1.4e-12	2.9e-16	1	1	CL0172
>PVIT_0007199.T1	228	262	228	263	PF10417.12	1-cysPrx_C	1	39	40	49.74	2.5e-13	5.1e-17	1	0
>PVIT_0007271.T1	339	431	313	431	PF00652.25	Ricin_B_lectin	37	127	127	49.99	3.6e-13	1.8e-17	1	0	CL0066
>PVIT_0007277.T1	147	192	147	192	PF00628.32	PHD	1	52	52	36.97	2.6e-09	5.2e-13	1	0	CL0390
>PVIT_0007277.T1	1216	1256	1215	1258	PF00628.32	PHD	2	50	52	33.22	3.8e-08	7.7e-12	1	0	CL0390
>PVIT_0007277.T1	343	398	342	398	PF02791.20	DDT	2	60	60	44.83	1.2e-11	2.4e-15	1	0
>PVIT_0007277.T1	722	817	722	819	PF15613.9	WSD	1	96	98	42.98	5.7e-11	1.2e-14	1	0
>PVIT_0007396.T1	632	694	631	695	PF13499.9	EF-hand_7	2	70	71	51.91	8.4e-14	3.8e-17	1	0	CL0220
>PVIT_0007396.T1	818	882	818	886	PF13499.9	EF-hand_7	1	67	71	42.50	7.2e-11	3.3e-14	1	0	CL0220
>PVIT_0007396.T1	669	696	669	697	PF00036.35	EF-hand_1	1	28	29	30.00	2.3e-07	1.1e-10	1	1	CL0220
>PVIT_0007396.T1	820	846	820	852	PF13405.9	EF-hand_6	1	27	31	24.65	1.4e-05	6.5e-09	1	1	CL0220
>PVIT_0007396.T1	662	696	651	697	PF13833.9	EF-hand_8	18	53	54	26.86	3.4e-06	1.6e-09	1	1	CL0220
>PVIT_0007396.T1	833	882	832	887	PF13833.9	EF-hand_8	2	48	54	28.88	8.0e-07	3.7e-10	1	1	CL0220
>PVIT_0007396.T1	672	694	670	694	PF13202.9	EF-hand_5	3	25	25	20.13	0.00033	1.5e-07	1	1	CL0220
>PVIT_0007396.T1	824	844	821	846	PF13202.9	EF-hand_5	4	24	25	14.14	0.026	1.2e-05	1	1	CL0220
>PVIT_0007396.T1	865	882	861	886	PF13202.9	EF-hand_5	5	22	25	17.42	0.0024	1.1e-06	1	1	CL0220
>PVIT_0007396.T1	455	540	455	549	PF00168.33	C2	1	88	103	52.64	4.8e-14	2.2e-17	1	0	CL0154
>PVIT_0007422.T1	182	325	159	325	PF13532.9	2OG-FeII_Oxy_2	51	194	194	76.66	2.9e-21	4.4e-25	1	0	CL0029
>PVIT_0007422.T1	413	502	412	504	PF08241.15	Methyltransf_11	2	94	96	52.66	5.7e-14	8.7e-18	1	0	CL0063
>PVIT_0007422.T1	411	500	411	500	PF13649.9	Methyltransf_25	1	97	97	45.54	9.7e-12	1.5e-15	1	1	CL0063
>PVIT_0007444.T1	105	361	105	361	PF01896.22	DNA_primase_S	1	182	182	187.08	3.3e-55	1.7e-59	1	0	CL0243
>PVIT_0007479.T1	7	91	5	96	PF00153.30	Mito_carr	3	91	97	35.31	8.7e-09	4.4e-13	1	0
>PVIT_0007479.T1	100	186	99	188	PF00153.30	Mito_carr	2	95	97	44.70	1.0e-11	5.3e-16	1	0
>PVIT_0007479.T1	195	298	193	301	PF00153.30	Mito_carr	3	93	97	59.00	3.6e-16	1.8e-20	1	0
>PVIT_0007486.T1	153	242	153	252	PF12796.10	Ank_2	1	75	83	36.95	4.3e-09	1.1e-12	1	0	CL0465
>PVIT_0007486.T1	259	305	244	323	PF12796.10	Ank_2	24	64	83	27.95	2.8e-06	7.0e-10	1	1	CL0465
>PVIT_0007486.T1	401	467	393	468	PF12796.10	Ank_2	23	82	83	31.02	3.0e-07	7.7e-11	1	1	CL0465
>PVIT_0007486.T1	152	179	149	180	PF00023.33	Ank	5	32	33	18.19	0.0027	6.9e-07	1	1	CL0465
>PVIT_0007486.T1	261	291	260	292	PF00023.33	Ank	3	32	33	17.93	0.0033	8.4e-07	1	1	CL0465
>PVIT_0007486.T1	372	401	371	402	PF00023.33	Ank	3	32	33	17.33	0.0051	1.3e-06	1	1	CL0465
>PVIT_0007486.T1	403	434	403	435	PF00023.33	Ank	1	32	33	19.39	0.0011	2.9e-07	1	1	CL0465
>PVIT_0007486.T1	472	501	471	502	PF00023.33	Ank	3	32	33	22.44	0.00012	3.2e-08	1	0	CL0465
>PVIT_0007486.T1	472	499	470	499	PF13606.9	Ank_3	3	31	31	19.95	0.00072	1.8e-07	1	1	CL0465
>PVIT_0007486.T1	221	280	220	280	PF13637.9	Ank_4	2	55	55	22.89	0.0001	2.6e-08	1	1	CL0465
>PVIT_0007486.T1	372	424	371	424	PF13637.9	Ank_4	2	55	55	34.06	3.2e-08	8.2e-12	1	0	CL0465
>PVIT_0007486.T1	251	301	247	301	PF13857.9	Ank_5	6	56	56	28.27	1.7e-06	4.4e-10	1	0	CL0465
>PVIT_0007513.T1	128	384	128	385	PF00069.28	Pkinase	1	263	264	247.45	1.6e-73	2.5e-77	1	0	CL0016
>PVIT_0007513.T1	130	381	128	383	PF07714.20	PK_Tyr_Ser-Thr	3	257	259	136.18	1.3e-39	2.0e-43	1	1	CL0016
>PVIT_0007513.T1	579	635	579	635	PF00659.21	POLO_box	1	61	61	66.82	1.4e-18	2.2e-22	1	0	CL0708
>PVIT_0007513.T1	698	759	698	760	PF00659.21	POLO_box	1	60	61	49.76	3.0e-13	4.6e-17	1	0	CL0708
>PVIT_0007573.T1	500	572	500	573	PF00076.25	RRM_1	1	69	70	22.26	9.7e-05	4.9e-09	1	0	CL0221
>PVIT_0007625.T1	1229	1528	1214	1528	PF00176.26	SNF2-rel_dom	46	318	318	189.13	9.5e-56	2.9e-59	1	0	CL0023
>PVIT_0007625.T1	656	991	625	994	PF12054.11	DUF3535	109	438	441	63.42	2.5e-17	7.6e-21	1	0
>PVIT_0007625.T1	1588	1688	1574	1688	PF00271.34	Helicase_C	15	111	111	49.71	4.3e-13	1.3e-16	1	0	CL0023
>PVIT_0007625.T1	1491	1632	1430	1758	PF11496.11	HDA2-3	47	152	292	37.01	2.2e-09	6.9e-13	1	1	CL0023
>PVIT_0007649.T1	322	367	322	389	PF12906.10	RINGv	1	39	48	42.39	6.1e-11	6.2e-15	1	0	CL0229
>PVIT_0007649.T1	453	496	452	518	PF00498.29	FHA	2	47	69	31.82	1.4e-07	1.5e-11	1	0	CL0357
>PVIT_0007744.T1	211	308	210	322	PF08514.14	STAG	2	100	114	93.34	8.9e-27	4.5e-31	1	0	CL0020
>PVIT_0008291.T1	21	251	21	251	PF00089.29	Trypsin	1	221	221	136.57	1.2e-39	6.0e-44	1	0	CL0124
>PVIT_0008526.T1	274	321	274	323	PF13041.9	PPR_2	1	48	50	42.56	5.8e-11	1.5e-14	1	0	CL0020
>PVIT_0008526.T1	158	217	141	219	PF13812.9	PPR_3	2	61	63	25.83	8.8e-06	2.2e-09	1	1	CL0020
>PVIT_0008526.T1	229	288	228	289	PF13812.9	PPR_3	3	62	63	44.22	1.6e-11	4.1e-15	1	1	CL0020
>PVIT_0008526.T1	207	237	207	237	PF01535.23	PPR	1	31	31	16.20	0.0099	2.5e-06	1	1	CL0020
>PVIT_0008526.T1	243	269	242	270	PF01535.23	PPR	2	28	31	11.18	0.39	0.0001	1	1	CL0020
>PVIT_0008526.T1	277	307	277	307	PF01535.23	PPR	1	31	31	19.50	0.00087	2.2e-07	1	1	CL0020
>PVIT_0008526.T1	106	269	100	271	PF17177.7	PPR_long	29	188	212	44.74	9.9e-12	2.5e-15	1	0	CL0020
>PVIT_0008562.T1	430	636	428	636	PF01061.27	ABC2_membrane	3	210	210	133.24	8.8e-39	2.7e-42	1	0	CL0181
>PVIT_0008562.T1	1072	1278	1072	1283	PF01061.27	ABC2_membrane	1	205	210	124.74	3.5e-36	1.1e-39	1	0	CL0181
>PVIT_0008562.T1	97	271	95	273	PF00005.30	ABC_tran	3	135	137	62.57	6.0e-17	1.8e-20	1	0	CL0023
>PVIT_0008562.T1	778	924	777	924	PF00005.30	ABC_tran	2	137	137	58.14	1.4e-15	4.3e-19	1	0	CL0023
>PVIT_0008562.T1	304	357	303	370	PF19055.3	ABC2_membrane_7	2	56	409	24.65	1.1e-05	3.4e-09	1	0	CL0181
>PVIT_0008562.T1	1320	1367	1295	1368	PF06422.15	PDR_CDR	28	75	92	21.07	0.00024	7.3e-08	1	0	CL0181
>PVIT_0008744.T1	541	607	541	607	PF00226.34	DnaJ	1	62	63	48.57	7.3e-13	7.4e-17	1	0	CL0392
>PVIT_0008766.T1	992	1017	991	1019	PF00036.35	EF-hand_1	2	27	29	26.21	3.7e-06	7.6e-10	1	1	CL0220
>PVIT_0008766.T1	948	1015	947	1017	PF13499.9	EF-hand_7	3	69	71	35.65	9.9e-09	2.0e-12	1	0	CL0220
>PVIT_0008766.T1	581	721	570	829	PF11744.11	ALMT	48	188	408	21.88	7.3e-05	1.5e-08	1	0	CL0307
>PVIT_0008810.T1	1934	1999	1921	2002	PF02141.24	DENN	88	153	186	36.32	5.6e-09	2.8e-13	1	0	CL0330
>PVIT_0008845.T1	1103	1155	1103	1156	PF13857.9	Ank_5	2	55	56	33.21	4.9e-08	1.2e-11	1	1	CL0465
>PVIT_0008845.T1	1094	1136	1087	1136	PF13637.9	Ank_4	12	55	55	23.99	4.7e-05	1.2e-08	1	1	CL0465
>PVIT_0008845.T1	1123	1168	1123	1168	PF13637.9	Ank_4	8	54	55	25.91	1.2e-05	3.0e-09	1	1	CL0465
>PVIT_0008845.T1	1089	1178	1087	1179	PF12796.10	Ank_2	3	82	83	37.76	2.4e-09	6.1e-13	1	0	CL0465
>PVIT_0008845.T1	1115	1146	1115	1147	PF00023.33	Ank	1	32	33	23.87	4.4e-05	1.1e-08	1	1	CL0465
>PVIT_0008845.T1	1115	1144	1115	1144	PF13606.9	Ank_3	1	31	31	17.39	0.0049	1.2e-06	1	1	CL0465
>PVIT_0008870.T1	118	389	82	391	PF00150.21	Cellulase	20	277	281	79.59	2.8e-22	1.4e-26	1	0	CL0058
>PVIT_0008881.T1	483	702	481	704	PF00326.24	Peptidase_S9	3	209	212	163.25	6.1e-48	6.2e-52	1	0	CL0028
>PVIT_0008881.T1	30	413	4	415	PF02897.18	Peptidase_S9_N	21	412	414	161.60	2.8e-47	2.8e-51	1	0	CL0186
>PVIT_0008910.T1	472	681	472	682	PF07059.15	EDR2_C	1	212	213	229.05	6.5e-68	9.9e-72	1	0
>PVIT_0008910.T1	238	388	234	396	PF01852.22	START	33	179	209	66.94	1.7e-18	2.6e-22	1	0	CL0209
>PVIT_0008910.T1	1	113	1	114	PF00169.32	PH	3	104	105	37.07	3.9e-09	6.0e-13	1	0	CL0266
>PVIT_0009023.T1	633	677	633	678	PF01753.21	zf-MYND	1	39	40	22.79	7.8e-05	4.0e-09	1	0	CL0175
>PVIT_0009065.T1	38	349	38	349	PF00069.28	Pkinase	1	264	264	220.59	2.5e-65	2.6e-69	1	0	CL0016
>PVIT_0009065.T1	40	194	38	275	PF07714.20	PK_Tyr_Ser-Thr	3	163	259	90.17	1.4e-25	1.5e-29	1	1	CL0016
>PVIT_0009071.T1	7	391	7	392	PF00199.22	Catalase	1	382	383	612.67	2.9e-184	3.0e-188	1	0
>PVIT_0009071.T1	418	478	415	479	PF06628.15	Catalase-rel	3	64	65	65.03	5.5e-18	5.6e-22	1	0
>PVIT_0009119.T1	137	510	135	531	PF04114.17	Gaa1	3	351	497	246.10	9.1e-73	4.7e-77	1	0
>PVIT_0009159.T1	423	633	415	633	PF00587.28	tRNA-synt_2b	5	179	179	122.19	2.5e-35	5.1e-39	1	0	CL0040
>PVIT_0009159.T1	645	734	645	735	PF03129.23	HGTP_anticodon	1	93	94	66.20	2.4e-18	4.9e-22	1	0	CL0458
>PVIT_0009159.T1	275	321	272	321	PF07973.17	tRNA_SAD	4	44	44	37.27	2.4e-09	4.9e-13	1	0	CL0094
>PVIT_0009159.T1	69	109	69	165	PF02824.24	TGS	1	40	60	26.92	4.0e-06	8.1e-10	1	0	CL0072
>PVIT_0009165.T1	106	366	105	395	PF10236.12	DAP3	2	252	311	110.64	8.9e-32	4.5e-36	1	0	CL0023
>PVIT_0009187.T1	768	1076	759	1101	PF02181.26	FH2	10	311	372	189.17	1.3e-55	3.4e-59	1	0
>PVIT_0009187.T1	618	668	612	672	PF01363.24	FYVE	10	64	69	31.08	2.1e-07	5.4e-11	1	0	CL0390
>PVIT_0009187.T1	292	353	277	355	PF02759.22	RUN	76	137	141	29.12	9.1e-07	2.3e-10	1	0
>PVIT_0009187.T1	688	727	671	732	PF10152.12	CCDC53	106	145	153	28.25	2.4e-06	6.0e-10	1	0
>PVIT_0009287.T1	112	293	111	303	PF12859.10	ANAPC1	2	224	295	103.61	1.7e-29	2.6e-33	1	0	CL0186
>PVIT_0009287.T1	1554	1581	1554	1583	PF01851.25	PC_rep	1	28	35	21.73	0.0002	3.1e-08	1	0	CL0020
>PVIT_0009301.T1	4	69	3	69	PF00226.34	DnaJ	2	63	63	76.01	2.0e-21	3.0e-25	1	0	CL0392
>PVIT_0009301.T1	297	319	294	320	PF12171.11	zf-C2H2_jaz	4	26	27	36.84	3.4e-09	5.2e-13	1	0	CL0361
>PVIT_0009301.T1	296	319	295	319	PF12874.10	zf-met	2	25	25	34.99	1.4e-08	2.1e-12	1	1	CL0361
>PVIT_0009315.T1	33	349	30	349	PF00291.28	PALP	4	294	294	116.45	1.7e-33	8.6e-38	1	0	CL0063
>PVIT_0009328.T1	782	823	779	827	PF13920.9	zf-C3HC4_3	4	45	50	36.86	2.7e-09	5.4e-13	1	0	CL0229
>PVIT_0009328.T1	782	821	782	821	PF13923.9	zf-C3HC4_2	1	40	40	35.25	8.3e-09	1.7e-12	1	1	CL0229
>PVIT_0009328.T1	783	827	783	830	PF14447.9	Prok-RING_4	1	42	46	27.74	1.9e-06	3.9e-10	1	1	CL0229
>PVIT_0009328.T1	783	821	783	821	PF00097.28	zf-C3HC4	1	41	41	27.70	2.0e-06	4.0e-10	1	1	CL0229
>PVIT_0009456.T1	491	686	466	689	PF12530.11	DUF3730	22	226	229	66.12	3.6e-18	1.8e-22	1	0	CL0020
>PVIT_0009549.T1	1349	1561	1349	1562	PF13087.9	AAA_12	1	198	199	198.39	1.0e-58	2.1e-62	1	0	CL0023
>PVIT_0009549.T1	1091	1242	1091	1261	PF13086.9	AAA_11	1	129	261	90.68	1.4e-25	2.9e-29	1	1	CL0023
>PVIT_0009549.T1	1235	1341	1220	1342	PF13086.9	AAA_11	155	260	261	109.81	2.1e-31	4.2e-35	1	0	CL0023
>PVIT_0009549.T1	1092	1338	1091	1389	PF13604.9	AAA_30	2	131	192	32.81	5.8e-08	1.2e-11	1	1	CL0023
>PVIT_0009614.T1	208	378	206	379	PF02769.25	AIRS_C	3	155	156	86.63	2.0e-24	2.0e-28	1	0
>PVIT_0009614.T1	96	188	62	193	PF00586.27	AIRS	6	101	107	39.11	8.4e-10	8.6e-14	1	0
>PVIT_0009644.T1	88	387	87	406	PF14643.9	DUF4455	2	301	469	125.14	3.1e-36	3.2e-40	1	0
>PVIT_0009644.T1	596	775	580	778	PF14643.9	DUF4455	286	466	469	62.93	2.3e-17	2.3e-21	1	0
>PVIT_0009644.T1	1327	1502	1320	1503	PF14644.9	DUF4456	35	208	209	103.66	1.3e-29	1.3e-33	1	0
>PVIT_0009891.T1	453	712	452	712	PF00069.28	Pkinase	2	264	264	224.19	2.0e-66	2.1e-70	1	0	CL0016
>PVIT_0009891.T1	453	695	452	698	PF07714.20	PK_Tyr_Ser-Thr	2	249	259	124.09	6.4e-36	6.5e-40	1	1	CL0016
>PVIT_0010115.T1	394	624	394	624	PF01915.25	Glyco_hydro_3_C	1	204	204	160.35	6.1e-47	6.2e-51	1	0
>PVIT_0010115.T1	73	353	55	354	PF00933.24	Glyco_hydro_3	60	318	319	129.93	1.4e-37	1.5e-41	1	0	CL0058
>PVIT_0010278.T1	261	499	261	499	PF04889.15	Cwf_Cwc_15	1	247	247	227.94	1.7e-67	8.4e-72	1	0
>PVIT_0010324.T1	256	435	214	512	PF15253.9	STIL_N	134	295	404	76.78	1.7e-21	8.4e-26	1	0
>PVIT_0010331.T1	59	598	58	598	PF04129.15	Vps52	2	508	508	400.00	1.7e-119	1.7e-123	1	0	CL0295
>PVIT_0010331.T1	46	382	42	391	PF09763.12	Sec3_C	5	355	707	33.67	1.5e-08	1.5e-12	1	1	CL0295
>PVIT_0010364.T1	230	386	230	401	PF00106.28	adh_short	1	137	195	49.19	4.6e-13	4.7e-17	1	0	CL0063
>PVIT_0010364.T1	432	527	416	535	PF00106.28	adh_short	94	183	195	29.07	6.8e-07	6.9e-11	1	1	CL0063
>PVIT_0010364.T1	433	528	427	558	PF13561.9	adh_short_C2	89	176	234	38.23	1.2e-09	1.2e-13	1	0	CL0063
>PVIT_0010368.T1	346	541	325	543	PF00454.30	PI3_PI4_kinase	52	248	250	77.39	1.6e-21	8.2e-26	1	0	CL0016
>PVIT_0010479.T1	24	336	21	339	PF02263.22	GBP	4	257	260	182.26	1.1e-53	1.1e-57	1	0	CL0023
>PVIT_0010479.T1	341	397	341	405	PF02841.17	GBP_C	2	58	297	38.50	9.4e-10	9.6e-14	1	0	CL0023
>PVIT_0010519.T1	33	95	32	107	PF01363.24	FYVE	2	66	69	41.62	1.1e-10	5.5e-15	1	0	CL0390
>PVIT_0010523.T1	85	299	83	299	PF01786.20	AOX	3	216	216	303.89	6.3e-91	3.2e-95	1	0	CL0044
>PVIT_0010542.T1	265	301	263	301	PF00400.35	WD40	3	38	38	16.37	0.014	7.1e-07	1	0	CL0186
>PVIT_0010582.T1	67	476	66	488	PF00266.22	Aminotran_5	2	359	371	141.65	3.2e-41	3.3e-45	1	0	CL0061
>PVIT_0010582.T1	759	923	758	930	PF01171.23	ATP_bind_3	2	165	184	54.12	1.6e-14	1.6e-18	1	0	CL0039
>PVIT_0010711.T1	317	419	316	421	PF01399.30	PCI	2	103	105	58.03	1.2e-15	1.2e-19	1	0	CL0123
>PVIT_0010749.T1	95	1358	95	1359	PF02463.22	SMC_N	1	219	220	181.68	1.4e-53	2.2e-57	1	0	CL0023
>PVIT_0010749.T1	638	758	637	759	PF06470.16	SMC_hinge	2	116	117	82.56	2.8e-23	4.3e-27	1	0
>PVIT_0010844.T1	507	664	502	678	PF07714.20	PK_Tyr_Ser-Thr	8	149	259	43.92	1.8e-11	9.4e-16	1	0	CL0016
>PVIT_0010850.T1	1899	2054	1899	2066	PF00092.31	VWA	3	163	175	43.93	3.2e-11	6.5e-15	1	0	CL0128
>PVIT_0010850.T1	1899	2002	1898	2002	PF13519.9	VWA_2	2	108	108	39.50	7.8e-10	1.6e-13	1	1	CL0128
>PVIT_0010850.T1	1026	1089	1026	1107	PF05879.15	RHD3_GTPase	1	69	245	28.01	1.4e-06	2.8e-10	1	0	CL0023
>PVIT_0010850.T1	1015	1096	1008	1117	PF02263.22	GBP	16	107	260	23.68	2.7e-05	5.6e-09	1	1	CL0023
>PVIT_0010860.T1	328	493	328	495	PF00092.31	VWA	3	173	175	41.64	1.6e-10	1.6e-14	1	0	CL0128
>PVIT_0010860.T1	328	431	327	431	PF13519.9	VWA_2	2	108	108	37.84	2.5e-09	2.6e-13	1	1	CL0128
>PVIT_0010876.T1	1086	1212	1071	1213	PF00271.34	Helicase_C	11	110	111	54.76	1.2e-14	2.4e-18	1	0	CL0023
>PVIT_0010876.T1	818	983	814	987	PF00270.32	DEAD	5	172	176	31.77	1.2e-07	2.5e-11	1	0	CL0023
>PVIT_0010876.T1	186	273	182	273	PF00867.21	XPG_I	6	91	91	29.92	6.1e-07	1.2e-10	1	0	CL0464
>PVIT_0010876.T1	1279	1375	1279	1391	PF04408.26	HA2	1	83	107	26.90	4.7e-06	9.6e-10	1	0
>PVIT_0011113.T1	14	354	14	354	PF00225.26	Kinesin	1	332	332	340.55	8.9e-102	9.0e-106	1	0	CL0023
>PVIT_0011113.T1	8	153	3	153	PF16796.8	Microtub_bd	21	156	156	77.46	1.1e-21	1.1e-25	1	1	CL0023
>PVIT_0011126.T1	212	507	212	514	PF02781.19	G6PD_C	1	295	296	364.44	3.8e-109	3.9e-113	1	0	CL0139
>PVIT_0011126.T1	32	210	31	210	PF00479.25	G6PD_N	2	180	180	186.33	8.4e-55	8.6e-59	1	0	CL0063
>PVIT_0011186.T1	694	719	693	720	PF01535.23	PPR	4	29	31	13.10	0.096	9.8e-06	1	0	CL0020
>PVIT_0011191.T1	72	132	72	132	PF04406.17	TP6A_N	1	62	62	54.53	9.2e-15	4.7e-19	1	0
>PVIT_0011238.T1	30	223	30	224	PF00009.30	GTP_EFTU	1	194	195	190.20	3.0e-56	6.1e-60	1	0	CL0023
>PVIT_0011238.T1	321	414	320	415	PF03143.20	GTP_EFTU_D3	2	107	108	122.53	9.2e-36	1.9e-39	1	0
>PVIT_0011238.T1	247	316	247	316	PF03144.28	GTP_EFTU_D2	1	74	74	58.85	5.5e-16	1.1e-19	1	0	CL0575
>PVIT_0011277.T1	116	466	116	467	PF13868.9	TPH	1	351	352	159.24	1.0e-46	5.1e-51	1	0
>PVIT_0011642.T1	6	290	6	290	PF00069.28	Pkinase	1	264	264	237.19	2.2e-70	2.2e-74	1	0	CL0016
>PVIT_0011642.T1	7	202	6	222	PF07714.20	PK_Tyr_Ser-Thr	2	200	259	105.80	2.4e-30	2.5e-34	1	1	CL0016
>PVIT_0011739.T1	61	322	60	323	PF10609.12	ParA	2	245	246	303.91	8.3e-91	2.1e-94	1	0	CL0023
>PVIT_0011739.T1	66	299	65	302	PF01656.26	CbiA	2	124	127	55.86	4.8e-15	1.2e-18	1	1	CL0023
>PVIT_0011739.T1	67	215	63	230	PF13614.9	AAA_31	6	156	177	32.39	8.6e-08	2.2e-11	1	1	CL0023
>PVIT_0011739.T1	64	100	63	209	PF02374.18	ArsA_ATPase	2	38	305	28.22	1.1e-06	2.8e-10	1	1	CL0023
>PVIT_0011739.T1	66	180	63	206	PF09140.14	MipZ	4	108	262	27.38	2.1e-06	5.3e-10	1	1	CL0023
>PVIT_0011817.T1	29	248	29	249	PF00089.29	Trypsin	1	220	221	99.08	3.4e-28	1.7e-32	1	0	CL0124
>PVIT_0011837.T1	31	248	29	249	PF00089.29	Trypsin	3	220	221	89.49	2.9e-25	1.5e-29	1	0	CL0124
>PVIT_0011866.T1	201	508	200	508	PF01008.20	IF-2B	2	282	282	234.26	1.7e-69	8.9e-74	1	0	CL0246
>PVIT_0012088.T1	287	352	286	356	PF01363.24	FYVE	2	65	69	32.92	5.7e-08	2.9e-12	1	0	CL0390
>PVIT_0012165.T1	23	138	22	139	PF14770.9	TMEM18	2	117	118	126.04	7.6e-37	3.9e-41	1	0
>PVIT_0012236.T1	151	381	150	382	PF02666.18	PS_Dcarbxylase	2	199	200	196.41	4.0e-58	2.0e-62	1	0
>PVIT_0012254.T1	392	470	392	470	PF02020.21	W2	1	79	79	55.02	7.1e-15	3.6e-19	1	0	CL0020
>PVIT_0012375.T1	3	416	1	423	PF04841.16	Vps16_N	3	401	410	213.14	6.0e-63	6.1e-67	1	0	CL0186
>PVIT_0012375.T1	541	853	541	865	PF04840.15	Vps16_C	1	304	320	151.72	2.6e-44	2.6e-48	1	0	CL0020
>PVIT_0012402.T1	1073	1192	1068	1193	PF08683.14	CAMSAP_CKK	8	118	119	73.28	1.9e-20	9.5e-25	1	0	CL0350
>PVIT_0012404.T1	356	626	355	630	PF02913.22	FAD-oxidase_C	2	245	250	145.45	2.4e-42	2.4e-46	1	0	CL0277
>PVIT_0012404.T1	174	318	174	320	PF01565.26	FAD_binding_4	1	137	139	108.60	2.2e-31	2.2e-35	1	0	CL0077
>PVIT_0012444.T1	749	942	728	965	PF02714.18	RSN1_7TM	55	245	274	32.10	8.0e-08	4.1e-12	1	0	CL0416
>PVIT_0012457.T1	339	531	331	533	PF00211.23	Guanylate_cyc	12	181	183	47.74	1.4e-12	7.2e-17	1	0	CL0276
>PVIT_0012457.T1	1043	1203	1035	1224	PF00211.23	Guanylate_cyc	12	156	183	40.06	3.3e-10	1.7e-14	1	0	CL0276
>PVIT_0012640.T1	533	568	532	568	PF00400.35	WD40	2	38	38	19.60	0.0013	2.0e-07	1	0	CL0186
>PVIT_0012640.T1	1289	1324	1285	1324	PF00400.35	WD40	5	38	38	16.03	0.018	2.7e-06	1	0	CL0186
>PVIT_0012640.T1	1489	1516	1479	1516	PF00400.35	WD40	11	38	38	12.76	0.19	2.9e-05	1	0	CL0186
>PVIT_0012640.T1	266	315	253	315	PF03451.17	HELP	22	72	72	28.38	1.2e-06	1.9e-10	1	0
>PVIT_0012640.T1	1013	1079	1010	1080	PF03451.17	HELP	5	71	72	54.73	7.3e-15	1.1e-18	1	0
>PVIT_0012640.T1	1738	1803	1736	1803	PF03451.17	HELP	6	72	72	33.53	3.0e-08	4.6e-12	1	0
>PVIT_0012728.T1	84	185	84	185	PF14772.9	NYD-SP28	1	102	102	97.06	5.7e-28	5.8e-32	1	0
>PVIT_0012728.T1	645	704	645	704	PF14775.9	NYD-SP28_assoc	1	60	60	61.72	5.4e-17	5.5e-21	1	0
>PVIT_0012736.T1	292	333	291	333	PF00400.35	WD40	2	38	38	14.37	0.06	3.0e-06	1	0	CL0186
>PVIT_0012736.T1	391	428	389	428	PF00400.35	WD40	3	38	38	13.90	0.084	4.3e-06	1	0	CL0186
>PVIT_0012749.T1	185	356	184	356	PF05063.17	MT-A70	2	172	172	122.07	2.5e-35	1.3e-39	1	0	CL0063
>PVIT_0012787.T1	607	893	607	893	PF00069.28	Pkinase	1	264	264	233.88	2.2e-69	3.4e-73	1	0	CL0016
>PVIT_0012787.T1	608	802	607	823	PF07714.20	PK_Tyr_Ser-Thr	2	199	259	111.00	6.3e-32	9.6e-36	1	1	CL0016
>PVIT_0012787.T1	72	164	70	165	PF00169.32	PH	3	104	105	42.33	9.2e-11	1.4e-14	1	0	CL0266
>PVIT_0012999.T1	450	508	450	508	PF00415.21	RCC1	1	50	50	24.54	3.2e-05	4.9e-09	1	0	CL0186
>PVIT_0012999.T1	594	643	593	643	PF00415.21	RCC1	2	50	50	25.03	2.3e-05	3.5e-09	1	0	CL0186
>PVIT_0012999.T1	829	942	827	946	PF00651.34	BTB	6	107	111	52.49	5.4e-14	8.2e-18	1	0	CL0033
>PVIT_0012999.T1	997	1129	991	1132	PF00651.34	BTB	8	108	111	38.00	1.7e-09	2.6e-13	1	0	CL0033
>PVIT_0012999.T1	579	606	577	606	PF13540.9	RCC1_2	3	30	30	23.41	4.0e-05	6.1e-09	1	1	CL0186
>PVIT_0012999.T1	722	748	722	751	PF13540.9	RCC1_2	1	27	30	24.34	2.0e-05	3.1e-09	1	0	CL0186
>PVIT_0013015.T1	550	638	550	640	PF02026.19	RyR	1	89	91	61.48	7.7e-17	1.2e-20	1	0
>PVIT_0013015.T1	652	736	650	738	PF02026.19	RyR	5	89	91	75.58	3.0e-21	4.7e-25	1	0
>PVIT_0013015.T1	156	491	155	492	PF00069.28	Pkinase	2	263	264	133.27	1.1e-38	1.7e-42	1	0	CL0016
>PVIT_0013015.T1	156	348	155	359	PF07714.20	PK_Tyr_Ser-Thr	2	158	259	37.76	1.4e-09	2.1e-13	1	1	CL0016
>PVIT_0013015.T1	395	488	379	490	PF07714.20	PK_Tyr_Ser-Thr	164	257	259	30.45	2.4e-07	3.6e-11	1	1	CL0016
>PVIT_0013314.T1	329	613	324	621	PF03133.18	TTL	6	283	295	181.53	2.1e-53	1.1e-57	1	0	CL0179
>PVIT_0013323.T1	134	364	102	364	PF00069.28	Pkinase	50	264	264	113.78	9.7e-33	9.9e-37	1	0	CL0016
>PVIT_0013323.T1	128	293	102	310	PF07714.20	PK_Tyr_Ser-Thr	47	200	259	74.10	1.1e-20	1.2e-24	1	1	CL0016
>PVIT_0013762.T1	589	731	589	732	PF01217.23	Clat_adaptor_s	1	141	142	148.63	1.2e-43	1.8e-47	1	0	CL0431
>PVIT_0013762.T1	181	277	180	305	PF00106.28	adh_short	2	95	195	44.60	1.2e-11	1.8e-15	1	0	CL0063
>PVIT_0013762.T1	385	484	359	492	PF00106.28	adh_short	89	183	195	32.12	7.8e-08	1.2e-11	1	1	CL0063
>PVIT_0013762.T1	390	522	381	528	PF13561.9	adh_short_C2	88	215	234	42.28	6.9e-11	1.1e-14	1	0	CL0063
>PVIT_0014058.T1	1456	1857	1456	1858	PF13086.9	AAA_11	1	260	261	235.86	7.2e-70	2.2e-73	1	0	CL0023
>PVIT_0014058.T1	1865	2062	1865	2063	PF13087.9	AAA_12	1	198	199	202.77	4.6e-60	1.4e-63	1	0	CL0023
>PVIT_0014058.T1	77	366	75	372	PF12726.10	SEN1_N	3	274	749	79.25	2.2e-22	6.9e-26	1	0
>PVIT_0014058.T1	1383	1432	1382	1432	PF08711.14	Med26	2	53	53	44.92	9.5e-12	2.9e-15	1	0
>PVIT_0014066.T1	64	141	24	146	PF00782.23	DSPc	52	128	133	66.50	2.2e-18	2.2e-22	1	0	CL0031
>PVIT_0014066.T1	64	140	39	145	PF00102.30	Y_phosphatase	148	229	235	22.57	7.3e-05	7.5e-09	1	1	CL0031
>PVIT_0014074.T1	143	275	143	275	PF02338.22	OTU	1	127	127	79.99	2.2e-22	1.1e-26	1	0	CL0125
>PVIT_0014163.T1	572	643	505	650	PF02141.24	DENN	80	148	186	53.77	2.5e-14	2.5e-18	1	0	CL0330
>PVIT_0014163.T1	142	280	140	283	PF00615.22	RGS	3	115	118	24.63	2.6e-05	2.7e-09	1	0	CL0272
>PVIT_0014257.T1	441	498	436	503	PF12796.10	Ank_2	24	76	83	38.47	1.4e-09	3.7e-13	1	0	CL0465
>PVIT_0014257.T1	508	568	497	571	PF12796.10	Ank_2	24	79	83	27.61	3.5e-06	8.9e-10	1	0	CL0465
>PVIT_0014257.T1	411	462	409	462	PF13637.9	Ank_4	3	55	55	26.87	5.8e-06	1.5e-09	1	1	CL0465
>PVIT_0014257.T1	511	562	510	562	PF13637.9	Ank_4	3	55	55	24.21	4.0e-05	1.0e-08	1	1	CL0465
>PVIT_0014257.T1	192	220	192	221	PF13606.9	Ank_3	1	30	31	22.43	0.00011	2.9e-08	1	0	CL0465
>PVIT_0014257.T1	510	537	508	537	PF13606.9	Ank_3	3	31	31	17.54	0.0044	1.1e-06	1	1	CL0465
>PVIT_0014257.T1	193	221	192	224	PF00023.33	Ank	2	30	33	19.38	0.0011	2.9e-07	1	1	CL0465
>PVIT_0014257.T1	475	499	474	503	PF00023.33	Ank	2	27	33	18.39	0.0024	6.0e-07	1	1	CL0465
>PVIT_0014257.T1	509	539	508	540	PF00023.33	Ank	2	32	33	26.59	6.0e-06	1.5e-09	1	1	CL0465
>PVIT_0014411.T1	58	480	57	480	PF02383.21	Syja_N	2	323	323	255.86	6.4e-76	3.2e-80	1	0	CL0031
>PVIT_0014456.T1	169	360	168	360	PF00122.23	E1-E2_ATPase	2	181	181	160.27	3.9e-47	9.8e-51	1	0
>PVIT_0014456.T1	854	936	854	956	PF00689.24	Cation_ATPase_C	1	81	182	63.14	2.8e-17	7.1e-21	1	0
>PVIT_0014456.T1	1212	1314	1102	1314	PF00689.24	Cation_ATPase_C	86	182	182	61.01	1.3e-16	3.2e-20	1	0
>PVIT_0014456.T1	432	554	431	554	PF13246.9	Cation_ATPase	2	91	91	84.32	4.9e-24	1.3e-27	1	0	CL0137
>PVIT_0014456.T1	378	695	376	705	PF00702.29	Hydrolase	3	170	210	37.15	4.1e-09	1.1e-12	1	1	CL0137
>PVIT_0014456.T1	736	784	724	784	PF00702.29	Hydrolase	162	210	210	28.07	2.5e-06	6.3e-10	1	0	CL0137
>PVIT_0014456.T1	54	122	54	122	PF00690.29	Cation_ATPase_N	1	69	69	48.29	6.6e-13	1.7e-16	1	0
>PVIT_0014488.T1	78	122	75	125	PF01805.23	Surp	4	49	53	53.27	2.2e-14	1.1e-18	1	0
>PVIT_0014693.T1	7	126	3	126	PF03311.17	Cornichon	5	122	122	111.12	4.3e-32	2.2e-36	1	0
>PVIT_0014719.T1	108	300	108	300	PF16575.8	CLP1_P	1	188	188	172.76	7.4e-51	1.1e-54	1	0	CL0023
>PVIT_0014719.T1	5	93	4	94	PF16573.8	CLP1_N	2	91	92	100.48	5.1e-29	7.7e-33	1	0
>PVIT_0014719.T1	311	433	311	433	PF06807.17	Clp1	1	117	117	81.45	6.7e-23	1.0e-26	1	0
>PVIT_0015328.T1	260	349	259	350	PF00027.32	cNMP_binding	2	88	89	68.02	6.2e-19	3.1e-23	1	0	CL0029
>PVIT_0015328.T1	425	504	423	516	PF00027.32	cNMP_binding	3	77	89	52.88	3.3e-14	1.7e-18	1	0	CL0029
>PVIT_0015328.T1	555	643	553	650	PF00027.32	cNMP_binding	3	81	89	35.73	7.3e-09	3.7e-13	1	0	CL0029
>PVIT_0015492.T1	492	647	492	648	PF00004.32	AAA	1	131	132	135.66	1.4e-39	2.1e-43	1	0	CL0023
>PVIT_0015492.T1	1130	1206	1128	1210	PF00439.28	Bromodomain	3	79	84	65.80	3.0e-18	4.6e-22	1	0
>PVIT_0015492.T1	674	710	672	720	PF17862.4	AAA_lid_3	4	40	45	41.35	1.1e-10	1.6e-14	1	0	CL0671
>PVIT_0015632.T1	50	120	39	130	PF00355.29	Rieske	15	82	89	33.37	3.5e-08	1.8e-12	1	0	CL0516
>PVIT_0015644.T1	63	114	63	116	PF13867.9	SAP30_Sin3_bdg	1	51	54	32.56	8.1e-08	8.2e-12	1	0
>PVIT_0015644.T1	296	367	291	372	PF00250.21	Forkhead	4	68	88	27.68	2.4e-06	2.5e-10	1	0	CL0123
>PVIT_0015689.T1	124	381	122	382	PF00348.20	polyprenyl_synt	3	255	256	212.17	7.2e-63	3.7e-67	1	0	CL0613
>PVIT_0015813.T1	34	388	32	393	PF00224.24	PK	3	343	348	450.38	3.8e-135	3.9e-139	1	0	CL0151
>PVIT_0015813.T1	406	506	406	512	PF02887.19	PK_C	1	105	116	85.18	4.1e-24	4.2e-28	1	0
>PVIT_0015955.T1	64	93	55	93	PF00400.35	WD40	11	38	38	14.08	0.074	7.5e-06	1	0	CL0186
>PVIT_0015955.T1	104	136	97	137	PF00400.35	WD40	8	37	38	12.52	0.23	2.3e-05	1	0	CL0186
>PVIT_0015955.T1	401	427	390	427	PF00400.35	WD40	13	38	38	16.79	0.01	1.0e-06	1	0	CL0186
>PVIT_0015955.T1	537	577	535	577	PF00400.35	WD40	3	38	38	13.85	0.088	8.9e-06	1	0	CL0186
>PVIT_0015955.T1	714	747	710	748	PF00400.35	WD40	5	37	38	18.76	0.0025	2.5e-07	1	0	CL0186
>PVIT_0015956.T1	130	319	104	324	PF01810.21	LysE	8	188	193	54.48	1.1e-14	5.6e-19	1	0	CL0292
>PVIT_0016187.T1	192	385	192	385	PF18376.4	MDD_C	1	187	187	241.54	5.7e-72	5.8e-76	1	0	CL0677
>PVIT_0016187.T1	99	141	99	161	PF00288.29	GHMP_kinases_N	1	39	66	32.52	8.1e-08	8.3e-12	1	0	CL0329
>PVIT_0016193.T1	25	613	18	616	PF01602.23	Adaptin_N	8	521	524	404.85	5.4e-121	1.1e-124	1	0	CL0020
>PVIT_0016193.T1	116	243	116	247	PF12717.10	Cnd1	1	132	162	67.70	1.3e-18	2.6e-22	1	1	CL0020
>PVIT_0016193.T1	811	940	798	942	PF14796.9	AP3B1_C	14	145	148	57.39	2.0e-15	4.1e-19	1	0
>PVIT_0016228.T1	51	590	46	592	PF11715.11	Nup160	36	540	547	60.80	1.1e-16	5.8e-21	1	0	CL0186
>PVIT_0016698.T1	481	584	469	597	PF06414.15	Zeta_toxin	68	176	201	31.03	1.6e-07	8.1e-12	1	0	CL0023
>PVIT_0016702.T1	153	438	152	438	PF11708.11	Slu7	2	266	266	325.86	2.7e-97	1.4e-101	1	0
>PVIT_0016980.T1	234	371	233	376	PF00270.32	DEAD	2	170	176	44.41	1.6e-11	8.2e-16	1	0	CL0023
>PVIT_0016983.T1	132	253	130	254	PF07738.16	Sad1_UNC	3	130	131	110.11	8.1e-32	4.1e-36	1	0	CL0202
>PVIT_0017029.T1	152	291	152	291	PF13365.9	Trypsin_2	1	150	150	29.47	1.4e-06	7.1e-11	1	0	CL0124
>PVIT_0017117.T1	20	267	13	284	PF03935.18	SKN1_KRE6_Sbg1	81	298	501	120.70	6.1e-35	3.1e-39	1	0	CL0004
>PVIT_0017117.T1	431	613	414	616	PF03935.18	SKN1_KRE6_Sbg1	336	494	501	61.03	7.5e-17	3.8e-21	1	0	CL0004
>PVIT_0017120.T1	18	275	10	283	PF03935.18	SKN1_KRE6_Sbg1	80	313	501	129.14	1.7e-37	8.6e-42	1	0	CL0004
>PVIT_0017120.T1	442	610	415	617	PF03935.18	SKN1_KRE6_Sbg1	345	490	501	55.58	3.4e-15	1.7e-19	1	0	CL0004
>PVIT_0017126.T1	7	204	6	205	PF05997.15	Nop52	2	215	216	206.10	6.1e-61	3.1e-65	1	0
>PVIT_0017177.T1	170	232	153	238	PF12796.10	Ank_2	25	77	83	28.09	2.5e-06	6.4e-10	1	0	CL0465
>PVIT_0017177.T1	109	190	107	190	PF13637.9	Ank_4	3	55	55	27.19	4.6e-06	1.2e-09	1	1	CL0465
>PVIT_0017177.T1	107	135	106	136	PF00023.33	Ank	2	30	33	14.85	0.031	7.9e-06	1	0	CL0465
>PVIT_0017177.T1	172	190	170	198	PF00023.33	Ank	4	22	33	15.70	0.017	4.2e-06	1	1	CL0465
>PVIT_0017209.T1	270	411	269	421	PF03031.21	NIF	2	131	156	85.60	3.2e-24	1.6e-28	1	0	CL0137
>PVIT_0017293.T1	285	384	278	389	PF19263.2	DUF5906	10	104	111	44.98	1.7e-11	8.8e-16	1	0	CL0023
>PVIT_0017422.T1	431	502	429	509	PF12146.11	Hydrolase_4	4	71	239	42.79	3.9e-11	2.0e-15	1	0	CL0028
>PVIT_0017422.T1	529	704	522	704	PF12146.11	Hydrolase_4	71	239	239	97.71	6.5e-28	3.3e-32	1	0	CL0028
>PVIT_0017559.T1	47	330	45	340	PF01095.22	Pectinesterase	3	277	298	161.27	2.3e-47	1.2e-51	1	0	CL0268
>PVIT_0017576.T1	68	340	57	363	PF01095.22	Pectinesterase	10	277	298	101.06	5.1e-29	2.6e-33	1	0	CL0268
>PVIT_0017585.T1	148	356	148	357	PF02786.20	CPSase_L_D2	1	210	211	257.11	1.1e-76	3.5e-80	1	0	CL0179
>PVIT_0017585.T1	35	142	34	143	PF00289.25	Biotin_carb_N	2	109	110	145.16	1.1e-42	3.4e-46	1	0	CL0483
>PVIT_0017585.T1	371	479	371	479	PF02785.22	Biotin_carb_C	1	108	108	120.19	4.3e-35	1.3e-38	1	0	CL0105
>PVIT_0017585.T1	701	762	697	763	PF00364.25	Biotin_lipoyl	5	71	73	59.08	3.1e-16	9.5e-20	1	0	CL0105
>PVIT_0017585.T1	170	325	159	327	PF02222.25	ATP-grasp	13	159	171	30.01	3.8e-07	1.1e-10	1	1	CL0179
>PVIT_0017585.T1	177	324	168	326	PF07478.16	Dala_Dala_lig_C	28	174	204	24.28	2.0e-05	6.2e-09	1	1	CL0179
>PVIT_0017795.T1	55	138	54	143	PF12796.10	Ank_2	4	75	83	37.69	2.5e-09	6.4e-13	1	0	CL0465
>PVIT_0017795.T1	66	123	66	123	PF13857.9	Ank_5	1	56	56	33.85	3.1e-08	7.8e-12	1	1	CL0465
>PVIT_0017795.T1	46	78	45	78	PF00023.33	Ank	2	33	33	15.71	0.016	4.2e-06	1	1	CL0465
>PVIT_0017795.T1	84	113	84	114	PF00023.33	Ank	4	32	33	15.15	0.025	6.3e-06	1	1	CL0465
>PVIT_0017838.T1	227	346	226	346	PF02338.22	OTU	2	127	127	59.30	5.7e-16	5.8e-20	1	0	CL0125
>PVIT_0018060.T1	130	392	129	398	PF00520.34	Ion_trans	2	238	245	123.20	1.1e-35	3.3e-39	1	0	CL0030
>PVIT_0018060.T1	507	746	506	748	PF00520.34	Ion_trans	2	243	245	143.59	6.4e-42	2.0e-45	1	0	CL0030
>PVIT_0018060.T1	809	836	809	837	PF00036.35	EF-hand_1	1	28	29	26.17	3.8e-06	1.2e-09	1	1	CL0220
>PVIT_0018060.T1	775	834	772	835	PF13499.9	EF-hand_7	5	70	71	32.86	7.4e-08	2.3e-11	1	0	CL0220
>PVIT_0018060.T1	533	742	508	743	PF08016.15	PKD_channel	37	224	225	25.41	8.7e-06	2.7e-09	1	1	CL0030
>PVIT_0018060.T1	777	796	775	799	PF13202.9	EF-hand_5	4	23	25	14.50	0.02	6.1e-06	1	1	CL0220
>PVIT_0018065.T1	299	409	286	411	PF06110.14	DUF953	16	117	119	47.62	1.2e-12	6.1e-17	1	0	CL0172
>PVIT_0018065.T1	443	531	431	556	PF06110.14	DUF953	13	96	119	41.84	7.4e-11	3.8e-15	1	0	CL0172
>PVIT_0018165.T1	124	312	123	330	PF02475.19	Met_10	2	186	199	223.79	1.8e-66	9.4e-71	1	0	CL0063
>PVIT_0018258.T1	30	132	29	134	PF00085.23	Thioredoxin	2	101	103	98.31	2.3e-28	9.5e-32	1	0	CL0172
>PVIT_0018258.T1	376	480	375	481	PF00085.23	Thioredoxin	2	102	103	92.96	1.1e-26	4.4e-30	1	0	CL0172
>PVIT_0018258.T1	190	340	172	342	PF13848.9	Thioredoxin_6	28	180	185	74.83	8.0e-21	3.2e-24	1	0	CL0172
>PVIT_0018302.T1	709	1000	685	1000	PF00481.24	PP2C	28	258	258	128.85	2.9e-37	4.4e-41	1	0	CL0238
>PVIT_0018302.T1	320	580	308	580	PF00069.28	Pkinase	91	264	264	96.87	1.4e-27	2.1e-31	1	0	CL0016
>PVIT_0018302.T1	186	458	183	488	PF07714.20	PK_Tyr_Ser-Thr	4	206	259	31.77	9.4e-08	1.4e-11	1	1	CL0016
>PVIT_0018512.T1	90	157	69	157	PF02225.25	PA	25	92	92	31.94	1.1e-07	5.6e-12	1	0	CL0364
>PVIT_0018512.T1	239	327	222	327	PF02225.25	PA	9	92	92	25.86	8.7e-06	4.4e-10	1	0	CL0364
>PVIT_0018907.T1	354	650	353	651	PF00481.24	PP2C	2	257	258	212.34	9.5e-63	1.5e-66	1	0	CL0238
>PVIT_0018907.T1	279	341	277	344	PF00498.29	FHA	3	66	69	48.42	9.5e-13	1.5e-16	1	0	CL0357
>PVIT_0018907.T1	391	621	384	639	PF13672.9	PP2C_2	25	190	210	32.00	9.9e-08	1.5e-11	1	1	CL0238
>PVIT_0019115.T1	223	270	218	270	PF03909.20	BSD	11	58	58	27.97	1.8e-06	8.9e-11	1	0
>PVIT_0019352.T1	150	412	139	417	PF13621.9	Cupin_8	11	248	254	58.08	1.3e-15	3.2e-19	1	0	CL0029
>PVIT_0019352.T1	300	412	300	412	PF02373.25	JmjC	1	114	114	55.23	9.0e-15	2.3e-18	1	1	CL0029
>PVIT_0019352.T1	809	859	805	860	PF00536.33	SAM_1	8	58	64	30.80	3.2e-07	8.3e-11	1	0	CL0003
>PVIT_0019352.T1	806	859	803	860	PF07647.20	SAM_2	6	60	66	23.15	6.2e-05	1.6e-08	1	1	CL0003
>PVIT_0019426.T1	15	73	15	73	PF03962.18	Mnd1	1	60	60	88.07	3.7e-25	3.8e-29	1	0	CL0123
>PVIT_0019426.T1	151	202	149	202	PF18517.4	LZ3wCH	4	55	55	64.98	5.2e-18	5.3e-22	1	0
>PVIT_0019486.T1	504	690	504	691	PF17047.8	SMP_LBD	1	179	180	56.33	2.9e-15	1.5e-19	1	0	CL0648
>PVIT_0019500.T1	272	695	271	696	PF00654.23	Voltage_CLC	2	347	348	276.23	4.4e-82	4.4e-86	1	0
>PVIT_0019500.T1	866	913	859	916	PF00571.31	CBS	4	51	57	21.35	0.00029	2.9e-08	1	0
>PVIT_0019841.T1	221	846	221	850	PF04437.16	RINT1_TIP1	1	509	513	151.20	4.7e-44	2.4e-48	1	0	CL0020
>PVIT_0019872.T1	266	577	251	579	PF00648.24	Peptidase_C2	19	296	299	155.86	1.3e-45	1.3e-49	1	0	CL0125
>PVIT_0020058.T1	47	260	46	263	PF00566.21	RabGAP-TBC	2	213	216	101.06	7.4e-29	3.8e-33	1	0
>PVIT_0020058.T1	538	745	538	746	PF00566.21	RabGAP-TBC	1	215	216	116.37	1.5e-33	7.8e-38	1	0
>PVIT_0020081.T1	23	251	22	252	PF18271.4	GH131_N	2	255	256	156.02	1.5e-45	7.6e-50	1	0	CL0004
>PVIT_0020117.T1	255	378	252	379	PF00134.26	Cyclin_N	4	126	127	130.63	2.8e-38	2.9e-42	1	0	CL0065
>PVIT_0020117.T1	382	502	381	503	PF02984.22	Cyclin_C	2	117	119	73.43	1.7e-20	1.7e-24	1	0	CL0065
>PVIT_0020186.T1	229	362	228	362	PF00781.27	DAGK_cat	2	127	127	90.27	7.9e-26	8.0e-30	1	0	CL0240
>PVIT_0020186.T1	462	573	457	579	PF19279.2	YegS_C	45	152	158	38.87	8.2e-10	8.3e-14	1	0	CL0701
>PVIT_0020224.T1	1745	2221	1745	2221	PF00443.32	UCH	1	278	278	152.35	2.0e-44	2.0e-48	1	0	CL0125
>PVIT_0020224.T1	1910	2179	1854	2180	PF13423.9	UCH_1	103	321	322	27.61	2.3e-06	2.3e-10	1	1	CL0125
>PVIT_0020226.T1	213	288	133	298	PF01663.25	Phosphodiest	167	236	357	38.06	1.5e-09	7.6e-14	1	0	CL0088
>PVIT_0020243.T1	30	430	30	441	PF00133.25	tRNA-synt_1	1	349	602	148.50	2.3e-43	4.7e-47	1	1	CL0039
>PVIT_0020243.T1	442	607	435	614	PF00133.25	tRNA-synt_1	417	557	602	28.36	5.4e-07	1.1e-10	1	0	CL0039
>PVIT_0020243.T1	239	427	238	428	PF13603.9	tRNA-synt_1_2	2	184	185	162.77	6.8e-48	1.4e-51	1	0	CL0039
>PVIT_0020243.T1	56	189	51	198	PF09334.14	tRNA-synt_1g	6	137	391	76.98	1.3e-21	2.6e-25	1	0	CL0039
>PVIT_0020243.T1	731	847	729	859	PF08264.16	Anticodon_1	3	140	152	42.75	5.6e-11	1.1e-14	1	0	CL0258
>PVIT_0020445.T1	459	577	457	578	PF00615.22	RGS	3	117	118	75.55	4.3e-21	4.3e-25	1	0	CL0272
>PVIT_0020445.T1	214	298	213	299	PF00027.32	cNMP_binding	2	88	89	59.64	2.5e-16	2.6e-20	1	0	CL0029
>PVIT_0020696.T1	3	319	1	319	PF04142.18	Nuc_sug_transp	3	315	315	272.58	4.5e-81	4.5e-85	1	0	CL0184
>PVIT_0020696.T1	82	318	7	322	PF08449.14	UAA	67	303	307	26.69	3.1e-06	3.2e-10	1	1	CL0184
>PVIT_0021074.T1	354	487	339	487	PF00650.23	CRAL_TRIO	29	156	156	49.93	3.1e-13	1.6e-17	1	0	CL0512
>PVIT_0021098.T1	107	159	107	159	PF00415.21	RCC1	2	50	50	34.23	3.1e-08	3.1e-12	1	0	CL0186
>PVIT_0021098.T1	162	211	162	211	PF00415.21	RCC1	1	50	50	47.33	2.5e-12	2.5e-16	1	0	CL0186
>PVIT_0021098.T1	273	339	273	340	PF00415.21	RCC1	1	49	50	40.77	2.8e-10	2.8e-14	1	0	CL0186
>PVIT_0021098.T1	345	392	344	393	PF00415.21	RCC1	2	49	50	32.78	8.6e-08	8.8e-12	1	0	CL0186
>PVIT_0021098.T1	396	454	396	454	PF00415.21	RCC1	1	50	50	37.35	3.2e-09	3.3e-13	1	0	CL0186
>PVIT_0021098.T1	459	521	457	521	PF00415.21	RCC1	3	50	50	28.14	2.4e-06	2.5e-10	1	0	CL0186
>PVIT_0021098.T1	146	174	146	175	PF13540.9	RCC1_2	1	29	30	33.10	3.6e-08	3.7e-12	1	1	CL0186
>PVIT_0021098.T1	199	222	198	228	PF13540.9	RCC1_2	2	25	30	22.11	0.0001	1.0e-08	1	1	CL0186
>PVIT_0021098.T1	257	286	257	286	PF13540.9	RCC1_2	1	30	30	26.09	5.7e-06	5.8e-10	1	1	CL0186
>PVIT_0021098.T1	327	357	327	357	PF13540.9	RCC1_2	1	30	30	28.36	1.1e-06	1.1e-10	1	1	CL0186
>PVIT_0021098.T1	442	465	441	467	PF13540.9	RCC1_2	2	25	30	24.16	2.3e-05	2.4e-09	1	1	CL0186
>PVIT_0021267.T1	23	262	23	265	PF00262.21	Calreticulin	1	255	370	206.04	8.3e-61	4.2e-65	1	0	CL0004
>PVIT_0021267.T1	265	339	262	339	PF00262.21	Calreticulin	296	370	370	93.24	1.6e-26	8.0e-31	1	0	CL0004
>PVIT_0022542.T1	709	827	705	828	PF00271.34	Helicase_C	5	110	111	62.02	6.4e-17	9.8e-21	1	0	CL0023
>PVIT_0022542.T1	490	658	489	661	PF00270.32	DEAD	2	173	176	42.45	6.4e-11	9.8e-15	1	0	CL0023
>PVIT_0022542.T1	389	432	388	433	PF06839.15	zf-GRF	2	44	45	41.11	1.5e-10	2.3e-14	1	0	CL0167
>PVIT_0022780.T1	39	299	6	307	PF03935.18	SKN1_KRE6_Sbg1	77	313	501	129.95	9.6e-38	4.9e-42	1	0	CL0004
>PVIT_0022780.T1	466	613	432	620	PF03935.18	SKN1_KRE6_Sbg1	345	490	501	61.20	6.6e-17	3.4e-21	1	0	CL0004
>PVIT_0022863.T1	730	838	730	840	PF02204.21	VPS9	1	102	104	60.14	2.1e-16	2.2e-20	1	0
>PVIT_0022863.T1	344	440	342	441	PF00169.32	PH	3	104	105	44.12	2.5e-11	2.6e-15	1	0	CL0266
>PVIT_0022868.T1	463	526	462	526	PF00415.21	RCC1	2	50	50	22.83	0.00011	1.7e-08	1	0	CL0186
>PVIT_0022868.T1	530	578	529	578	PF00415.21	RCC1	2	50	50	53.54	2.8e-14	4.3e-18	1	0	CL0186
>PVIT_0022868.T1	581	632	581	632	PF00415.21	RCC1	1	50	50	49.41	5.5e-13	8.4e-17	1	0	CL0186
>PVIT_0022868.T1	635	684	635	686	PF00415.21	RCC1	1	48	50	34.79	2.0e-08	3.1e-12	1	0	CL0186
>PVIT_0022868.T1	690	742	689	742	PF00415.21	RCC1	2	50	50	43.06	5.3e-11	8.1e-15	1	0	CL0186
>PVIT_0022868.T1	748	794	745	794	PF00415.21	RCC1	4	50	50	31.64	2.0e-07	3.0e-11	1	0	CL0186
>PVIT_0022868.T1	865	1083	864	1089	PF00566.21	RabGAP-TBC	2	210	216	134.14	5.6e-39	8.5e-43	1	0
>PVIT_0022868.T1	513	541	513	542	PF13540.9	RCC1_2	1	29	30	38.48	7.4e-10	1.1e-13	1	1	CL0186
>PVIT_0022868.T1	674	702	673	702	PF13540.9	RCC1_2	2	30	30	30.93	1.7e-07	2.7e-11	1	1	CL0186
>PVIT_0022944.T1	5	176	5	177	PF00025.24	Arf	1	174	175	265.37	1.8e-79	5.5e-83	1	0	CL0023
>PVIT_0022944.T1	19	129	19	129	PF08477.16	Roc	1	119	119	53.33	3.1e-14	9.6e-18	1	1	CL0023
>PVIT_0022944.T1	19	138	19	178	PF00071.25	Ras	1	121	162	48.89	5.8e-13	1.8e-16	1	1	CL0023
>PVIT_0022944.T1	16	143	15	151	PF09439.13	SRPRB	2	137	181	47.34	1.6e-12	5.0e-16	1	1	CL0023
>PVIT_0022944.T1	19	139	19	152	PF04670.15	Gtr1_RagA	1	132	233	32.62	5.5e-08	1.7e-11	1	1	CL0023
>PVIT_0022944.T1	19	123	19	127	PF01926.26	MMR_HSR1	1	111	114	23.87	3.8e-05	1.2e-08	1	1	CL0023
>PVIT_0024514.T1	88	269	88	270	PF05630.14	NPP1	1	195	196	159.86	9.0e-47	4.6e-51	1	0
>PVIT_0025277.T1	72	215	71	215	PF00293.31	NUDIX	2	131	131	60.80	1.4e-16	7.3e-21	1	0	CL0261
>PVIT_0025443.T1	17	105	14	105	PF20147.2	Crinkler	20	106	106	51.96	1.1e-13	5.5e-18	1	0	CL0072
